# Supplementary material for: Immunoproteomic Approach of Extracellular Antigens From Paracoccidioides Species Reveals Exclusive B-Cell Epitopes
Source: Front Microbiol. 2020 Jan 28;10:2968. doi: 10.3389/fmicb.2019.02968 (PMC7015227; doi:10.3389/fmicb.2019.02968)
Supplement: TABLE S1 — Identification of exoantigens recognized by serum from animals immunized with P. lutzii secretome. [file Table_1.xlsx]

## Sheet: Table S1
Table S1. Identification of exoantigens recognized by serum from animals immunized with P. lutzii secretome.
Access Number 1	Protein name	MM/pI2	SigP3	SecP4	Location5	Secreted6	Biological function1	Peptides (MS/MS)	Score
PAAG_03333	Formamidase	46812/6.18	N	N	Cytoplasmic	N	nitrogen, sulfur and selenium metabolism	9.5	834.834
PAAG_07509	Peptidyl-prolyl cis-trans isomerase ssp1	21040/6.00	N	Y	Nuclear	Y	protein folding and stabilization	7	681.717
PAAG_06951	Isocitrate lyase	60211/6.79	N	N	Cytoplasmic	N	C-compound and carbohydrate metabolism	22	630.276
PAAG_08003	HSP 70-like protein	70962/5.07	N	N	Cytoplasmic	N	protein folding and stabilization	39	3089.28
PAAG_08449	Malate dehydrogenase NAD-dependent	34578/6.36	N	N	Cytoplasmic	Y	tricarboxylic-acid pathway (citrate cycle, Krebs cycle, TCA cycle)	30	3190.44
PAAG_03188	Nuclear movement protein nudC	22412/5.64	N	Y	Cytoplasmic	N	nuclear migration	9	2132.25
PAAG_04690	40S ribosomal protein S15	17599/10.07	N	N	Mitochondrial	N	ribosomal proteins	7	1147.74
PAAG_04814	Nucleic acid-binding protein	31198/8.98	N	Y	Extracellular	Y	mRNA synthesis	15	1082.61
PAAG_04550	2-methylcitrate synthase mitochondrial	51548/9.02	N	N	Mitochondrial	N	C-2 compound and organic acid catabolism	22	1392.14
PAAG_12701	Hypothetical protein	5716/4.88	N	Y	Cytoplasmic	Y	unknown	1	971.769
PAAG_05807	Hypothetical protein	14428/7.06	N	Y	Mitochondrial	Y	unknown	7	999.631
PAAG_08059	HSP 60-like protein	62304/5.51	N	N	Mitochondrial	N	protein folding and stabilization	41	996.783
PAAG_12630	Hypothetical protein	18594/9.97	N	Y	Mitochondrial	N	unknown	6	957.749
PAAG_06925	Glutamate-1-semialdehyde 2,1-aminomutase	10181/9.30	N	Y	Mitochondrial	Y	Biosynthesis of secondary metabolites	10	923.855
PAAG_08322	Hypothetical protein	30849/9.23	Y	Y	Extracellular	Y	unknown	17	880.126
1-Protein access number and functional category were based on UniProt database (www.uniprot.org);
2-Molecular mass (MM) obtained by nanoUPLC-MSE. Isoeletric point (pI) predicted by ExPASy software;
3-Prediction of secretion according to the SignalP server 4.1. (Score ≥ 0.5) (http://www.cbs.dtu.dk/services/SignalP/);
4-Prediction of secretion according to the SecretomeP 2.0 server. (Score ≥ 0.5) (http://www.cbs.dtu.dk/services/SecretomeP/);
5-Subcellular localization of proteins - WoLF PSORT (https://wolfpsort.hgc.jp/);
6-Proteins predicted as secreted according to WoLF PSORT software (https://wolfpsort.hgc.jp/);
