# Supplementary material for: Immunoproteomic Approach of Extracellular Antigens From Paracoccidioides Species Reveals Exclusive B-Cell Epitopes
Source: Front Microbiol. 2020 Jan 28;10:2968. doi: 10.3389/fmicb.2019.02968 (PMC7015227; doi:10.3389/fmicb.2019.02968)
Supplement: TABLE S2 — Identification of exoantigens recognized by serum from animals immunized with P. americana secretome. [file Table_2.xlsx]

## Sheet: Table S2
Table S2. Identification of exoantigens recognized by serum from animals immunized with P. americana secretome.
Access Number 1	Protein name	MM/pI2	SigP3	SecP4	Location5	Secreted6	Biological function1	Peptides (MS/MS)	Score
PABG_05342	HSP 70-like protein	70992/5.07	N	N	Cytoplasmic	N	protein folding and stabilization	20.3333	2540.88
PABG_05396	Malate dehydrogenase NAD-dependent	38035/8.85	N	Y	Cytoplasmic	Y	tricarboxylic-acid pathway (citrate cycle, Krebs cycle, TCA cycle)	16.3333	1746.08
PABG_04324	2-methylcitrate synthase mitochondrial	51619/9.20	N	N	Mitochondrial	N	C-2 compound and organic acid catabolism	19	1389.82
PABG_00772	Metallopeptidase MepB	81654/5.75	N	N	Cytoplasmic	N	protein/peptide degradation	20.3333	996.092
PABG_02034	Hsp7-like protein	73850/5.91	N	N	Mitochondrial	N	protein folding and stabilization	21	884.032
PABG_05602	Glutamate carboxypeptidase	63688/6.36	N	N	Mitochondrial	N	protein/peptide degradation	13	801.344
PABG_07025	Dihydrolipoyl dehydrogenase	55465/8.02	N	N	Mitochondrial	N	tricarboxylic-acid pathway (citrate cycle, Krebs cycle, TCA cycle)	13.6667	839.717
PABG_06624	MYG1 protein	39867/5.81	N	N	Cytoplasmic	Y	unknown	13.3333	859.313
PABG_07300	Hsp60-like protein	62560/5.51	N	N	Mitochondrial	N	protein folding and stabilization	18	663.864
PABG_00534	Serine protease	40447/5.00	Y	Y	Extracellular	Y	unknown	1	483.848
PABG_00710	Aminopeptidase 2	108582/6.51	N	N	Mitochondrial	N	protein/peptide degradation	23.5	466.333
PABG_00248	Grp1p	35038/7.88	N	Y	Cytoplasmic	N	DNA binding	10	436.997
PABG_12341	Endo-1,3(4)-beta-glucanase	84106/7.13	Y	Y	Peroxisomal	N	C-compound and carbohydrate metabolism	8	379.492
PABG_04696	Endonuclease G, mitochondrial	37200/9.02	N	Y	Extracellular	Y	polynucleotide degradation	9	330.764
1-Protein access number and functional category were based on UniProt database (www.uniprot.org);
2-Molecular mass (MM) obtained by nanoUPLC-MSE. Isoeletric point (pI) predicted by ExPASy software;
3-Prediction of secretion according to the SignalP server 4.1. (Score ≥ 0.5) (http://www.cbs.dtu.dk/services/SignalP/);
4-Prediction of secretion according to the SecretomeP 2.0 server. (Score ≥ 0.5) (http://www.cbs.dtu.dk/services/SecretomeP/);
5-Subcellular localization of proteins - WoLF PSORT (https://wolfpsort.hgc.jp/);
6-Proteins predicted as secreted according to WoLF PSORT software (https://wolfpsort.hgc.jp/);

## Sheet: Control
protein.Accession	protein.Description	protein.dataBaseType	protein.MW	ScoreAVG	ProductsAVG	PeptidesAVG	FmolAVG	FmolCV	Log10FmolAVG	ngramAVG	Repeate.rate	TOP3AVG	CoverageAVG	TOP3CV	NgramVariance
PADG_04067	proteasome component PUP3 (255 aa)	Regular	28135	315.044	17	3	100.066	NaN	2.00029	2.8154	1	296646	20.87	NaN	NaN
PADG_02243	hypothetical protein (134 aa)	Regular	14542.3	296.139	19	4	14.5876	NaN	1.16398	0.2121	1	43245	12.78	NaN	NaN
PADG_07135	hypothetical protein (480 aa)	Regular	52704.4	286.113	41	8	1405.27	NaN	3.14776	74.0637	1	4165929	18.16	NaN	NaN
PADG_01530	guanine nucleotide-binding protein subunit beta-like protein (317 aa)	Regular	35471.6	18.0589	4	1	147.947	NaN	2.1701	5.2479	1	11463	8.86	NaN	NaN
PADG_01276	hypothetical protein (1373 aa)	Regular	153510	15.1757	11	2	302.94	NaN	2.48136	46.5043	1	23472	0.58	NaN	NaN
