# Supplementary material for: Immunoproteomic Approach of Extracellular Antigens From Paracoccidioides Species Reveals Exclusive B-Cell Epitopes
Source: Front Microbiol. 2020 Jan 28;10:2968. doi: 10.3389/fmicb.2019.02968 (PMC7015227; doi:10.3389/fmicb.2019.02968)
Supplement: TABLE S4 — Identification of exoantigens recognized by serum from animals immunized with P. restrepiensis secretome. [file Table_4.xlsx]

## Sheet: Table S4
Table S4. Identification of exoantigens recognized by serum from animals immunized with P. restrepiensis secretome.
Access Number 1	Protein name	MM/pI2	SigP3	SecP4	Location5	Secreted6	Biological function1	Peptides (MS/MS)	Score
A0A1E2Y1Z7	Malate dehydrogenase NAD-dependent	34531/6.86	N	N	Cytoplasmic	Y	tricarboxylic-acid pathway (citrate cycle, Krebs cycle, TCA cycle)	19.3333	6337.81
A0A1E2YFV5	Carbonic anhydrase	32697/9.11	N	Y	Mitochondrial	N	C-compound and carbohydrate metabolism	12.6667	2224
A0A1E2XT43	Formamidase	46109/6.06	N	N	Cytoplasmic	N	nitrogen, sulfur and selenium metabolism	12.6667	2625.07
A0A1E2XVZ3	Glutamate carboxypeptidase	63689/6.36	N	Y	Mitochondrial	N	protein/peptide degradation	19.3333	1481.07
A0A1D2J9F0	Hsp60-like	62560/5.51	N	N	Mitochondrial	N	protein folding and stabilization	30	2020.46
A0A1D2J907	HSP 70-like protein	70992/5.07	N	N	Cytoplasmic	N	protein folding and stabilization	19.6667	1589.33
A0A1E2YEX1	Glutathione-disulfide reductase	52047/6.45	N	N	Cytoplasmic	N	stress response	16	1388.18
A0A1E2XTB1	Dihydrolipoyl dehydrogenase	58218/8.24	N	N	Mitochondrial	N	tricarboxylic-acid pathway (citrate cycle, Krebs cycle, TCA cycle)	20.5	1478.3
A0A1E2XUM2	Endonuclease G mitochondrial	37188/9.02	N	N	Extracellular	Y	polynucleotide degradation	11.5	1547.58
A0A1D2JQE1	2-methylcitrate synthase, mitochondrial	51620/9.03	N	N	Mitochondrial	N	C-2 compound and organic acid catabolism	16.3333	1061.05
A0A1D2JLK0	Proteasome component PRE4	29356/6.24	N	Y	Cytoplasmic and nuclear	Y	proteasomal degradation (ubiquitin/proteasomal pathway)	9	1290.1
A0A1D2JKK8	60S acidic ribosomal protein P2	11300/4.24	N	N	Cytoplasmic	Y	ribosome biogenesis	7.5	1292.73
A0A1D2JHF8	MYG1 protein	39867/5.81	N	N	Cytoplasmic	Y	unknown	15	1768.79
A0A1D2J6S5	O-acetylhomoserine (thiol)-lyase	47047/6.24	N	N	Cytoplasmic	Y	amino acid metabolism	17.5	1019.83
A0A1D2JHR7	60S acidic ribosomal protein P1	11339/4.07	N	N	Cytoplasmic	Y	ribosome biogenesis	5	1322.38
A0A1D2J6N9	Transketolase	79671/6.17	N	Y	Extracellular	Y	C-compound and carbohydrate metabolism	22.5	825.308
A0A1D2JK84	Proteasome component PRE3	21643/6.04	N	N	Cytoplasmic	N	proteasomal degradation (ubiquitin/proteasomal pathway)	6	1046.25
A0A1E2Y269	60S ribosomal protein L5	34341/9.02	N	Y	Nuclear	N	ribosomal proteins	7.5	746.371
A0A1E2YDH8	40S ribosomal protein S15	17599/10.07	N	N	Mitochondrial	N	ribosomal proteins	4.5	757.907
A0A1E2YBS1	Isocitrate lyase	60155/6.79	N	N	Cytoplasmic	N	C-compound and carbohydrate metabolism	19.5	611.261
A0A1D2JLX5	Proteasome component PRE6	29492/8.25	N	N	Cytoplasmic	N	proteasomal degradation (ubiquitin/proteasomal pathway)	11	612.097
A0A1E2XYU6	40S ribosomal protein S5	24042/9.40	N	Y	Mitochondrial	N	ribosome biogenesis	5.5	773.699
A0A1E2YG02	4-carboxymuconolactone decarboxylase family protein	20960/5.33	N	Y	Cytoplasmic	N	Benzoate degradation	7	542.545
A0A1D2J7B1	Gamma-glutamyltransferase	64762/6.04	N	N	Cytoplasmic	N	regulation of amino acid metabolism	16.5	438.143
A0A1E2Y9V4	60S ribosomal protein L2-A	26826/10.72	N	Y	Mitochondrial	N	ribosome biogenesis	7	489.8
A0A1E2Y5K2	Endo-1,3 (4)-beta-glucanase	102123/6.87	Y	Y	Peroxisomal	N	C-compound and carbohydrate metabolism	25	467.875
A0A1D2JPP3	HAD-superfamily hydrolase	30956/5.94	N	N	Mitochondrial	N	unknown	4	424.196
A0A1D2JG32	Nuclear movement protein nudC	22371/5.48	N	Y	Cytoplasmic	N	nuclear migration	8	913.773
A0A1E2Y9T2	Single-strand binding protein family	10272/11.39	N	Y	Mitochondrial	N	DNA synthesis and replication	4	829.704
A0A1D2JMM5	Oxidoreductase	32835/5.82	N	N	Cytoplasmic and nuclear	N	Unknown	6	639.646
A0A1D2JQD5	Extradiol ring-cleavage dioxygenase	30899/6.20	N	N	Cytoplasmic	Y	amino acid metabolism	9	624.031
A0A1E2YCS7	ATP synthase subunit D	41645/5.26	N	Y	Nuclear	N	regulation of C-compound and carbohydrate metabolism	7	606.497
A0A1E2Y490	ER lumen protein retaining receptor 2	18099/5.22	N	Y	Extracellular	Y	vesicular transport (Golgi network, etc.)	4	466.801
1-Protein access number and functional category were based on UniProt database (www.uniprot.org);
2-Molecular mass (MM) obtained by nanoUPLC-MSE. Isoeletric point (pI) predicted by ExPASy software;
3-Prediction of secretion according to the SignalP server 4.1. (Score ≥ 0.5) (http://www.cbs.dtu.dk/services/SignalP/);
4-Prediction of secretion according to the SecretomeP 2.0 server. (Score ≥ 0.5) (http://www.cbs.dtu.dk/services/SecretomeP/);
5-Subcellular localization of proteins - WoLF PSORT (https://wolfpsort.hgc.jp/);
6-Proteins predicted as secreted according to WoLF PSORT software (https://wolfpsort.hgc.jp/);

## Sheet: Controls
protein.Accession	protein.Description	protein.dataBaseType	protein.MW	ScoreAVG	ProductsAVG	PeptidesAVG	FmolAVG	FmolCV	Log10FmolAVG	ngramAVG	Repeate.rate	TOP3AVG	CoverageAVG	TOP3CV	NgramVariance
A0A1D2JC07_PARBR	Uncharacterized protein	Regular	32218.4	331.325	38	9	62.42	NaN	1.79532	2.0111	1	51475	21.05	NaN	NaN
A0A1E2XUY0_PARBR	Aspartate-semialdehyde dehydrogenase	Regular	42224.4	315.622	47	8	0	NaN	#NAME?	0	1	32252	17.88	NaN	NaN
