# Supplementary material for: Immunoproteomic Approach of Extracellular Antigens From Paracoccidioides Species Reveals Exclusive B-Cell Epitopes
Source: Front Microbiol. 2020 Jan 28;10:2968. doi: 10.3389/fmicb.2019.02968 (PMC7015227; doi:10.3389/fmicb.2019.02968)
Supplement: TABLE S6 — Exoantígens of Paracoccidioides species identified as common during immunoproteomic analyzes. [file Table_6.XLSX]

## Sheet: Table S6
Table S6: Exoantígens of Paracoccidioides species identified as common during immunoproteomic analyzes.
P. lutzii	P. americana	P. brasiliensis	P. restrepiensis
PAAG_04550 - 2-methylcitrate synthase mitochondrial	PABG_04324 - 2-methylcitrate synthase mitochondrial	PADG_04710 - 2-methylcitrate synthase mitochondrial	A0A1D2JQE1 - 2-methylcitrate synthase mitochondrial
PAAG_08449 - Malate dehydrogenase NAD-dependent	PABG_05396 - Malate dehydrogenase NAD-dependent	PADG_08054 - Malate dehydrogenase NAD-dependent	A0A1E2Y1Z7- Malate dehydrogenase NAD-dependent
PAAG_08003 - HSP 70-like protein	PABG_05342 - HSP 70-like protein	PADG_08118 - HSP 70-like protein	A0A1D2J907 - HSP 70-like protein
-	PABG_12341 - Endo-1,3(4)-beta-glucanase	PADG_12370 - Endo-1,3(4)-beta-glucanase	A0A1E2Y5K2 - Endo-1,3(4)-beta-glucanase
-	PABG_07025 - Dihydrolipoyl dehydrogenase	PADG_06494 - Dihydrolipoyl dehydrogenase	A0A1E2XTB1 - Dihydrolipoyl dehydrogenase
-	PABG_05602 - Glutamate carboxypeptidase	PADG_05922 - Glutamate carboxypeptidase	A0A1E2XVZ3 - Glutamate carboxypeptidase
PAAG_08059 - HSP 60-like protein	PABG_07300 - HSP 60-like protein	-	A0A1D2J9F0 - HSP 60-like protein
PAAG_03333 - Formamidase	-	PADG_06490 - Formamidase	A0A1E2XT43 - Formamidase
-	PABG_04696 - Endonuclease G, mitochondrial	-	A0A1E2XUM2 - Endonuclease G, mitochondrial
-	PABG_06624 - MYG1 protein	-	A0A1D2JHF8 - MYG1 protein
-	PABG_00710 - Aminopeptidase 2	PADG_03149 - Aminopeptidase 2	-
PAAG_03188 - Nuclear movement protein nudC	-	-	A0A1D2JG32 - Nuclear movement protein nudC
PAAG_04690 - 40S ribosomal protein S15	-	-	A0A1E2YDH8 - 40S ribosomal protein S15
PAAG_06951 - Isocitrate lyase	-	-	A0A1E2YBS1 - Isocitrate lyase
-	-	PADG_07674 - Carbonic anhydrase	A0A1E2YFV5 - Carbonic anhydrase
-	-	PADG_07627 - 4-carboxymuconolactone decarboxylase family protein	A0A1E2YG02 - 4-carboxymuconolactone decarboxylase family protein
