# Supplementary material for: Immunoproteomic Approach of Extracellular Antigens From Paracoccidioides Species Reveals Exclusive B-Cell Epitopes
Source: Front Microbiol. 2020 Jan 28;10:2968. doi: 10.3389/fmicb.2019.02968 (PMC7015227; doi:10.3389/fmicb.2019.02968)
Supplement: TABLE S7 — Level of homology of the exoantigens of Paracoccidoides spp. between the species of the complex. [file Table_7.XLSX]

## Sheet: Table S7
Table S7: Level of homology of the exoantigens of Paracoccidoides spp. between the species of the complex
P. lutzii	P. americana	P. brasiliensis	P. restrepiensis	P. venezuelensis
PAAG_03333 - Formamidase	98	99	98	98
PAAG_07509 - Peptidyl-prolyl cis-trans isomerase ssp1	96	97	97	97
PAAG_06951 - Isocitrate lyase	99	99	99	99
PAAG_08003 - HSP 70-like protein	99	99	99	99
PAAG_08449 - Malate dehydrogenase NAD-dependent	98	90	99	98
PAAG_03188 - Nuclear movement protein nudC	98	98	98	98
PAAG_04690 - 40S ribosomal protein S15	100	100	100	75
PAAG_04814 - Nucleic acid-binding protein	88	88	88	91
PAAG_04550 - 2-methylcitrate synthase mitochondrial	99	99	99	99
PAAG_12701 - Hypothetical protein	45	71	86	0
PAAG_05807 - Hypothetical protein	0	0	0	0
PAAG_08059 - HSP 60-like protein	99	99	99	99
PAAG_12630 - Hypothetical protein	0	72	76	0
PAAG_06925 - Glutamate-1-semialdehyde 2,1-aminomutase	0	0	0	0
PAAG_08322 - Hypothetical protein	87	90	90	78
P. americana	P. lutzii	P. brasiliensis	P. restrepiensis	P. venezuelensis
PABG_05342 - HSP 70-like protein	99	100	100	100
PABG_05396 - Malate dehydrogenase NAD-dependent	98	91	99	100
PABG_04324 - 2-methylcitrate synthase mitochondrial	99	99	99	99
PABG_00772 - Metallopeptidase MepB	97	100	100	99
PABG_02034 - Hsp7-like protein	99	100	100	100
PABG_05602 - Glutamate carboxypeptidase	97	99	99	99
PABG_07025 - Dihydrolipoyl dehydrogenase	93	95	99	95
PABG_06624 - MYG1 protein	91	99	99	99
PABG_07300 - Hsp60-like protein	99	99	100	99
PABG_00534 - Serine protease	96	99	99	98
PABG_00710 - Aminopeptidase 2	93	99	99	99
PABG_00248 - Grp1p	96	100	100	100
PABG_12341 - Endo-1,3(4)-beta-glucanase	94	99	99	99
PABG_04696 - Endonuclease G, mitochondrial	95	98	100	91
P. brasiliensis	P. lutzii	P. americana	P. restrepiensis	P. venezuelensis
PADG_08054 - Malate dehydrogenase NAD-dependent	90	91	91	91
PADG_04288 - Endoribonuclease L-PSP	100	100	100	100
PADG_06494 - Dihydrolipoyl dehydrogenase	97	95	95	100
PADG_08118 - HSP 70-like protein	99	100	100	100
PADG_04710 -2-methylcitrate synthase mitochondrial	99	99	99	99
PADG_05922 - Glutamate carboxypeptidase	97	99	99	99
PADG_06490 - Formamidase	99	99	99	100
PADG_01209 - Enoyl-CoA hydratase	98	99	100	99
PADG_07674 - Carbonic anhydrase	96	100	100	100
PADG_02847 - 2,4-dihydroxyhept-2-ene-1,7-dioic acid aldolase	83	84	99	99
PADG_08673 - Lactoylglutathione lyase	84	99	99	94
PADG_05841 - PTH1 family peptidyl-tRNA hydrolase	91	99	99	92
PADG_07627 - 4-carboxymuconolactone decarboxylase family protein	96	100	100	99
PADG_03149 - Aminopeptidase 2	93	99	100	100
PADG_00459 - Ribosome biogenesis protein BMS1	92	99	99	99
PADG_12370 - Endo-1,3(4)-beta-glucanase	92	99	99	99
PADG_01372 - Mannitol-1-phosphate 5-dehydrogenase	98	100	100	100
P. restrepiensis	P. lutzii	P. americana	P. brasiliensis	P. venezuelensis
A0A1E2Y1Z7 - Malate dehydrogenase NAD-dependent	98	99	91	99
A0A1E2YFV5 - Carbonic anhydrase	96	100	100	100
A0A1E2XT43 - Formamidase	98	99	100	98
A0A1E2XVZ3 - Glutamate carboxypeptidase	97	99	99	99
A0A1D2J9F0 - Hsp60-like	99	99	100	100
A0A1D2J907 - HSP 70-like protein	99	100	100	100
A0A1E2YEX1 - Glutathione-disulfide reductase	96	99	27	99
A0A1E2XTB1 - Dihydrolipoyl dehydrogenase	93	99	95	95
A0A1E2XUM2 - Endonuclease G mitochondrial	96	99	99	93
A0A1D2JQE1 - 2-methylcitrate synthase, mitochondrial	99	99	99	100
A0A1D2JLK0 - Proteasome component PRE4	98	99	100	100
A0A1D2JKK8 - 60S acidic ribosomal protein P2	94	100	100	100
A0A1D2JHF8 - MYG1 protein	96	99	100	100
A0A1D2J6S5 - O-acetylhomoserine (thiol)-lyase	98	99	99	100
A0A1D2JHR7 - 60S acidic ribosomal protein P1	98	99	100	100
A0A1D2J6N9 - Transketolase	93	94	100	100
A0A1D2JK84 - Proteasome component PRE3	99	100	99	100
A0A1E2Y269 - 60S ribosomal protein L5	99	100	100	100
A0A1E2YDH8 - 40S ribosomal protein S15	100	100	100	75
A0A1E2YBS1 - Isocitrate lyase	99	99	99	99
A0A1D2JLX5 - Proteasome component PRE6	99	100	100	100
A0A1E2XYU6 - 40S ribosomal protein S5	98	100	99	100
A0A1E2YG02 - 4-carboxymuconolactone decarboxylase family protein	96	100	100	99
A0A1D2J7B1 - Gamma-glutamyltransferase	98	99	100	100
A0A1E2Y9V4 - 60S ribosomal protein L2-A	99	100	100	99
A0A1E2Y5K2 - Endo-1,3 (4)-beta-glucanase	94	99	99	99
A0A1D2JPP3 - HAD-superfamily hydrolase	99	100	100	100
A0A1D2JG32 - Nuclear movement protein nudC	98	100	100	100
A0A1E2Y9T2 - Single-strand binding protein family	90	97	100	99
A0A1D2JMM5 - Oxidoreductase	94	99	100	100
A0A1D2JQD5 - Extradiol ring-cleavage dioxygenase	96	100	99	100
A0A1E2YCS7 - ATP synthase subunit D	99	100	100	100
A0A1E2Y490 - ER lumen protein retaining receptor 2	73	84	79	65
