# Supplementary material for: Immunoproteomic Approach of Extracellular Antigens From Paracoccidioides Species Reveals Exclusive B-Cell Epitopes
Source: Front Microbiol. 2020 Jan 28;10:2968. doi: 10.3389/fmicb.2019.02968 (PMC7015227; doi:10.3389/fmicb.2019.02968)
Supplement: TABLE S8 — Heat map of homology levels of Paracoccidioides exoantigens against other organisms. [file Table_8.XLSX]

## Sheet: Table S8
Table S8: Heat map of homology levels of Paracoccidioides exoantigens against other organisms.
P. lutzii
Protein	H. capsulatum	C. immitis	A. fumigatus	S. schenckii	C. neoformans	C. albicans	H. sapiens	L. braziliensis	E. coli	M. tuberculosis	S. pneumoniae
PAAG_03333 - Formamidase	88	81	85	0	0	65	0	0	28	53	51
PAAG_07509 - Peptidyl-prolyl cis-trans isomerase ssp1	81	72	75	61	46	46	45	52	32	35	33
PAAG_06951 - Isocitrate lyase	91	88	85	72	61	68	0	0	37	36	39
PAAG_08003 - HSP 70-like protein	93	95	90	86	83	79	78	76	78	49	49
PAAG_08449 - Malate dehydrogenase NAD-dependent	87	78	83	75	63	60	54	55	54	51	50
PAAG_03188 - Nuclear movement protein nudC	84	76	72	64	46	0	54	48	0	0	0
PAAG_04690 - 40S ribosomal protein S15	97	95	93	91	68	62	75	60	75	36	36
PAAG_04814 - Nucleic acid-binding protein	72	57	59	40	31	35	33	28	38	0	0
PAAG_04550 - 2-methylcitrate synthase mitochondrial	90	81	81	67	52	53	50	47	27	29	28
PAAG_12701 - Hypothetical protein	0	0	0	0	0	0	0	0	0	0	0
PAAG_05807 - Hypothetical protein	0	0	0	0	0	0	0	0	0	0	0
PAAG_08059 - HSP 60-like protein	93	90	89	82	72	73	57	53	54	55	55
PAAG_12630 - Hypothetical protein	92	0	0	0	0	0	0	0	0	0	0
PAAG_06925 - Glutamate-1-semialdehyde 2,1-aminomutase	62	39	0	0	39	0	0	0	0	0	0
PAAG_08322 - Hypothetical protein	64	56	45	39	0	0	0	0	0	0	0
P. americana
Protein	H. capsulatum	C. immitis	A. fumigatus	S. schenckii	C. neoformans	C. albicans	H. sapiens	L. braziliensis	E. coli	M. tuberculosis	S. pneumoniae
PABG_05342 - HSP 70-like protein	93	95	90	86	83	79	78	76	78	49	49
PABG_05396 - Malate dehydrogenase NAD-dependent	88	79	83	75	63	60	54	55	54	51	51
PABG_04324 - 2-methylcitrate synthase mitochondrial	89	81	81	67	51	53	50	48	27	29	28
PABG_00772 - Metallopeptidase MepB	87	82	79	64	26	42	40	31	29	28	28
PABG_02034 - Hsp7-like protein	93	90	88	82	67	69	65	61	61	61	61
PABG_05602 - Glutamate carboxypeptidase	81	78	83	66	57	59	56	24	35	31	31
PABG_07025 - Dihydrolipoyl dehydrogenase	85	79	78	73	65	68	57	55	48	40	47
PABG_06624 - MYG1 protein	84	76	77	58	52	47	51	37	46	0	0
PABG_07300 - Hsp60-like protein	93	90	89	82	72	73	58	53	53	55	54
PABG_00534 - Serine protease	74	51	0	0	0	0	0	0	0	0	0
PABG_00710 - Aminopeptidase 2	77	68	73	65	36	52	37	34	42	38	30
PABG_00248 - Grp1p	84	72	70	63	28	35	29	27	34	0	0
PABG_12341 - Endo-1,3(4)-beta-glucanase	66	64	54	42	0	41	0	0	0	0	0
PABG_04696 - Endonuclease G, mitochondrial	77	74	70	69	47	57	45	30	30	0	0
P. brasiliensis
Protein	H. capsulatum	C. immitis	A. fumigatus	S. schenckii	C. neoformans	C. albicans	H. sapiens	L. braziliensis	E. coli	M. tuberculosis	S. pneumoniae
PADG_08054 - Malate dehydrogenase NAD-dependent	80	72	76	69	57	55	50	54	50	47	50
PADG_04288 - Endoribonuclease L-PSP	90	65	73	60	46	42	36	0	52	43	47
PADG_06494 - Dihydrolipoyl dehydrogenase	89	83	81	72	65	68	57	55	47	41	47
PADG_08118 - HSP 70-like protein	93	95	90	86	83	79	78	76	78	49	49
PADG_04710 -2-methylcitrate synthase mitochondrial	89	80	81	67	51	52	50	47	27	29	28
PADG_05922 - Glutamate carboxypeptidase	81	79	83	67	57	59	56	25	35	31	30
PADG_06490 - Formamidase	91	83	87	0	0	68	0	25	28	53	52
PADG_01209 - Enoyl-CoA hydratase	89	83	77	66	52	25	54	47	42	57	52
PADG_07674 - Carbonic anhydrase	88	39	69	77	36	35	0	40	50	50	52
PADG_02847 - 2,4-dihydroxyhept-2-ene-1,7-dioic acid aldolase	71	63	68	41	37	0	0	25	31	32	31
PADG_08673 - Lactoylglutathione lyase	75	75	79	63	48	45	46	32	37	36	38
PADG_05841 - PTH1 family peptidyl-tRNA hydrolase	64	49	33	31	0	24	29	0	0	0	28
PADG_07627 - 4-carboxymuconolactone decarboxylase family protein	81	67	66	55	0	0	0	0	35	23	44
PADG_03149 - Aminopeptidase 2	77	68	72	65	36	52	37	34	42	39	30
PADG_00459 - Ribosome biogenesis protein BMS1	66	63	65	0	0	0	0	0	0	0	0
PADG_12370 - Endo-1,3(4)-beta-glucanase	60	59	55	34	0	33	0	0	0	0	0
PADG_01372 - Mannitol-1-phosphate 5-dehydrogenase	86	79	70	58	0	0	0	0	40	31	40
P. restrepiensis
Protein	H. capsulatum	C. immitis	A. fumigatus	S. schenckii	C. neoformans	C. albicans	H. sapiens	L. braziliensis	E. coli	M. tuberculosis	S. pneumoniae
A0A1E2Y1Z7 - Malate dehydrogenase NAD-dependent	88	79	83	75	62	60	54	55	54	51	51
A0A1E2YFV5 - Carbonic anhydrase	88	39	69	77	36	35	0	40	50	50	52
A0A1E2XT43 - Formamidase	90	83	86	0	0	67	0	0	28	54	52
A0A1E2XVZ3 - Glutamate carboxypeptidase	88	79	83	66	57	59	56	25	35	31	30
A0A1D2J9F0 - Hsp60-like	93	90	88	81	72	73	58	53	53	55	54
A0A1D2J907 - HSP 70-like protein	93	95	90	86	83	79	78	76	78	49	49
A0A1E2YEX1 - Glutathione-disulfide reductase	85	78	72	55	51	52	50	32	49	49	50
A0A1E2XTB1 - Dihydrolipoyl dehydrogenase	85	79	77	73	65	68	57	55	47	41	47
A0A1E2XUM2 - Endonuclease G mitochondrial	78	75	70	70	48	58	43	29	30	0	0
A0A1D2JQE1 - 2-methylcitrate synthase, mitochondrial	90	81	81	67	51	53	50	47	27	29	28
A0A1D2JLK0 - Proteasome component PRE4	82	78	73	61	47	50	46	31	43	0	0
A0A1D2JKK8 - 60S acidic ribosomal protein P2	77	72	73	71	65	61	59	44	59	0	0
A0A1D2JHF8 - MYG1 protein	75	69	69	55	43	44	48	37	46	0	0
A0A1D2J6S5 - O-acetylhomoserine (thiol)-lyase	85	82	84	76	30	62	33	33	53	55	55
A0A1D2JHR7 - 60S acidic ribosomal protein P1	70	72	71	67	62	51	53	40	51	0	0
A0A1D2J6N9 - Transketolase	87	82	78	71	65	61	26	51	47	45	47
A0A1D2JK84 - Proteasome component PRE3	87	92	88	82	64	68	62	48	0	25	0
A0A1E2Y269 - 60S ribosomal protein L5	93	88	86	76	62	67	56	54	31	0	0
A0A1E2YDH8 - 40S ribosomal protein S15	97	95	93	91	68	62	75	60	75	36	36
A0A1E2YBS1 - Isocitrate lyase	91	88	85	72	61	67	0	0	37	36	39
A0A1D2JLX5 - Proteasome component PRE6	97	94	89	85	69	74	66	55	0	0	0
A0A1E2XYU6 - 40S ribosomal protein S5	97	93	89	87	73	81	77	62	77	0	0
A0A1E2YG02 - 4-carboxymuconolactone decarboxylase family protein	81	67	66	55	0	0	0	0	35	23	44
A0A1D2J7B1 - Gamma-glutamyltransferase	87	79	74	63	49	47	24	0	31	38	33
A0A1E2Y9V4 - 60S ribosomal protein L2-A	94	93	93	85	70	81	66	61	66	35	37
A0A1E2Y5K2 - Endo-1,3 (4)-beta-glucanase	66	64	54	41	0	41	0	0	0	0	0
A0A1D2JPP3 - HAD-superfamily hydrolase	82	77	66	60	25	0	0	0	28	35	25
A0A1D2JG32 - Nuclear movement protein nudC	85	77	73	64	47	0	54	49	0	0	0
A0A1E2Y9T2 - Single-strand binding protein family	73	33	45	60	0	0	0	0	39	0	0
A0A1D2JMM5 - Oxidoreductase	61	46	45	28	35	24	0	0	0	0	0
A0A1D2JQD5 - Extradiol ring-cleavage dioxygenase	86	80	81	37	38	38	0	0	33	33	35
A0A1E2YCS7 - ATP synthase subunit D	77	75	76	70	46	50	50	34	0	0	0
A0A1E2Y490 - ER lumen protein retaining receptor 2	88	81	73	65	51	48	40	0	0	0	0
