# Supplementary material for: Immunoproteomic Approach of Extracellular Antigens From Paracoccidioides Species Reveals Exclusive B-Cell Epitopes
Source: Front Microbiol. 2020 Jan 28;10:2968. doi: 10.3389/fmicb.2019.02968 (PMC7015227; doi:10.3389/fmicb.2019.02968)
Supplement: TABLE S9 — In silico mapping of B-cell epitopes of all exoantigens identified during the immunoproteome by BCPREDs and ABCpreds. [file Table_9.XLSX]

## Sheet: Table S5
Table S9. In silico mapping of B-cell epitopes of all exoantigens identified during the immunoproteome by BCPREDs and ABCpreds.
Paracoccidioides lutzii						Paracoccidioides americana						Paracoccidioides brasiliensis						Paracoccidioides restrepiensis
PAAG_03333 - Formamidase						PABG_05342 - HSP 70-like protein						PADG_08054 - Malate dehydrogenase NAD-dependent						A0A1E2Y1Z7 - Malate dehydrogenase NAD-dependent
Position	BCPREDS - Epitope	Score	ABCpred - Epitope	Score		Position	BCPREDS - Epitope	Score	ABCpred - Epitope	Score		Position	BCPREDS - Epitope	Score	ABCpred - Epitope	Score		Position	BCPREDS - Epitope	Score	ABCpred - Epitope	Score
218	GREGARTIPGRPEHGGNCDI	1	AIKAKVGREGARTIPGRPEH	0.82		610	YGAGGEGGAPGAGFPGAGGP	1	SVANPIMMKFYGAGGEGGAP	0.88		100	TGADIIVIPAGIPRKPGMTR	1	LTGADIIVIPAGIPRKPGMT	0.78		69	TGADIIVIPAGIPRKPGMTR	1	PAGIPRKPGMTRNDLFKVNA	0.85
299	MKSPIFHPGPVEPQFSPGRY	0.998	MKSPIFHPGPVEPQFSPGRY	0.93		631	GFPGAGASGAHSGGDDGPTV	1	PGAGGPGGFPGAGASGAHSG	0.82		28	KTSSTLWASTPKPNSNKMQP	0.987	TSSTLWASTPKPNSNKMQPL	0.80		189	SQAKPPVTIPADRYDGLVNR	0.934	VTIPADRYDGLVNRVQFGGD	0.74
192	VKVVAKPPEPINVHAGSASD	0.996	KPPEPINVHAGSASDAIKAK	0.79		460	LTGIPPAPRGVPQIEVTFDV	1	ELTGIPPAPRGVPQIEVTFD	0.61		220	SQAKPPVTIPADRYDGLVNR	0.934	IVPLFSQAKPPVTIPADRYD	0.76		311	KGLKGNIEKGIEFAKNPPPK	0.927	LEACTKGLKGNIEKGIEFAK	0.79
109	DQPWGFTGIFDAKNGGGFLD	0.934	VQPFQDQPWGFTGIFDAKNG	0.76		403	ETAGGVMTPLIKRNTTIPTK	0.999	LSVGIETAGGVMTPLIKRNT	0.78		342	KGLKGNIEKGIEFAKNPPPK	0.927	CTKGLKGNIEKGIEFAKNPP	0.76		242	IKASKGEKGIVEPTYIYLSG	0.905	AESVIKASKGEKGIVEPTYI	0.86
242	RGSKVYLPVHVKGAKFSVGD	0.876	VHVKGAKFSVGDLHFSQGDG	0.79		348	VSDFFNGKEPNKSINPDEAV	0.994	SDFFNGKEPNKSINPDEAVA	0.77		273	IKASKGEKGIVEPTYIYLSG	0.905	KASKGEKGIVEPTYIYLSGV	0.86		158	FTQEFTGQKDPSKTSIPVIG	0.902	ETFTQEFTGQKDPSKTSIPV	0.71
48	EVVKIECLDWTGGQIKNNDS	0.868	EVVKIECLDWTGGQIKNNDS	0.83		585	TATKEEFEAQQKELESVANP	0.993	EAQQKELESVANPIMMKFYG	0.89		189	FTQEFTGQKDPSKTSIPVIG	0.902	KDPSKTSIPVIGGHSGETIV	0.85		A0A1E2YFV5 - Carbonic anhydrase
152	PHVRFAGLIHPGILGCAPSA	0.803	RFAGLIHPGILGCAPSAEVL	0.79		488	SALEKGTGKTNKIVITNDKG	0.984	LEKGTGKTNKIVITNDKGRL	0.79		7	LGASGGIGQVRGSYMTYNTI	0.869	GASGGIGQVRGSYMTYNTIK	0.77		Position	BCPREDS - Epitope	Score	ABCpred - Epitope	Score
78	RVHYLTGPFEIETAEPGDVL	0.793	GPFEIETAEPGDVLLVEIQD	0.77		1	MAPAIGIDLGTTYSCVGIFR	0.977	PAIGIDLGTTYSCVGIFRDD	0.80		PADG_04288 - Endoribonuclease L-PSP						11	STLRTQCTAITTPTRSSINK	0.992	TLSTLRTQCTAITTPTRSSI	0.78
14	LHKPASEQKGLHNRWHPDST	0.765	MKVDLHKPASEQKGLHNRWH	0.83		103	VEFKGEEKQFTPEEISSMVL	0.961	GKPVISVEFKGEEKQFTPEE	0.79		Position	BCPREDS - Epitope	Score	ABCpred - Epitope	Score		43	NKPLPRFPHPCTTRRTISQM	0.959	KPLPRFPHPCTTRRTISQMA	0.72
379	VDIPNACTTLGVPMDIFDFD	0.764	GHIAGLVDIPNACTTLGVPM	0.86		430	FADNQPGVLIQVFEGERART	0.96	ADNQPGVLIQVFEGERARTK	0.80		8	FAKDACPPAGPYSHAIRANG	0.998	FAKDACPPAGPYSHAIRANG	0.78		95	HFFEKLSIGQNPDYLWIGCS	0.867	IGQNPDYLWIGCSDSRIPAE	0.76
PAAG_07509 - Peptidyl-prolyl cis-trans isomerase ssp1						73	GRKFADPEVQSDMKHFPFKV	0.949	RLIGRKFADPEVQSDMKHFP	0.91		101	PARSCVAVHQLPKGVPVEIE	0.89	CVAVHQLPKGVPVEIECIAL	0.65		234	AVQKMYSKNQYPIVHGWVFN	0.847	SKNQYPIVHGWVFNIKNGLL	0.76
Position	BCPREDS - Epitope	Score	ABCpred - Epitope	Score		135	GTVNNAVVTVPAYFNDSQRQ	0.908	GGTVNNAVVTVPAYFNDSQR	0.89		PADG_06494 - Dihydrolipoyl dehydrogenase						139	NLVCNTDLNVMSVINYAVRH	0.825	NLVCNTDLNVMSVINYAVRH	0.78
95	RRPSSWREAEITRSKEEALE	0.971	EITRSKEEALEILRRHEESI	0.81		520	EAEKYKAEDEAEASRISAKN	0.895	YKAEDEAEASRISAKNGLES	0.81		Position	BCPREDS - Epitope	Score	ABCpred - Epitope	Score		A0A1E2XT43 - Formamidase
58	LAERNNAATGVTSAGVGSSS	0.961	NAATGVTSAGVGSSSADGKI	0.79		562	DASDKEKLKTEIDKTVSWLD	0.875	KEKLKTEIDKTVSWLDENQT	0.81		450	DAETDRILGVHIIGPGAGEM	1	DAETDRILGVHIIGPGAGEM	0.85		Position	BCPREDS - Epitope	Score	ABCpred - Epitope	Score
36	WEPPSNTDTEKLKEYMAQHH	0.942	PPSNTDTEKLKEYMAQHHSG	0.81		181	YGLDKKAEGERNVLIFDLGG	0.847	AAIAYGLDKKAEGERNVLIF	0.83		250	EFLNQIGGPGMDAEISKQAQ	0.994	LNQIGGPGMDAEISKQAQKI	0.83		212	GREGARTIPGRPEHGGNCDI	1	ARTIPGRPEHGGNCDIKNLS	0.84
3	NQSETGLPSGWEVRHSNSKN	0.905	NQSETGLPSGWEVRHSNSKN	0.84		218	KSTAGDTHLGGEDFDNRLVN	0.802	EGIFEVKSTAGDTHLGGEDF	0.75		175	EGGERTLKGKNIIVATGSEP	0.988	LKGKNIIVATGSEPTPFPGL	0.74		293	MKSPIFHPGPVEPQFSPGRY	0.998	IFHPGPVEPQFSPGRYLTFE	0.93
PAAG_06951 - Isocitrate lyase						304	CQDLFRSTMDPVERVLRDAK	0.752	RSTMDPVERVLRDAKIDKSS	0.75		339	EKGRVVIDQEYRTKSQHIRV	0.987	EYRTKSQHIRVIGDCTFGPM	0.76		186	VKVVAKPPEPINVHAGSASD	0.996	AGSVKVVAKPPEPINVHAGS	0.78
Position	BCPREDS - Epitope	Score	ABCpred - Epitope	Score		PABG_05396 - Malate dehydrogenase NAD-dependent						288	GDDNGKNVVLNVESAKGGKE	0.987	DDNGKNVVLNVESAKGGKEQ	0.80		103	DQPWGFTGIFDAKNGGGFLD	0.934	GIFDAKNGGGFLDEFYPNAA	0.78
95	YVSGWQSSSTASSTDEPSPD	1	DTVYVSGWQSSSTASSTDEP	0.82		Position	BCPREDS - Epitope	Score	ABCpred - Epitope	Score		214	LQLKEVPKKMIVIGGGIIGL	0.984	QLKEVPKKMIVIGGGIIGLE	0.82		15	NKPASEQKGLHNRWHPDIPP	0.907	NKPASEQKGLHNRWHPDIPP	0.86
135	LFHDRKQREERLRAPKSQRA	0.999	KQREERLRAPKSQRASLPNI	0.79		69	TGADIIVIPAGIPRKPGMTR	1	DNDGLKNALTGADIIVIPAG	0.78		360	GDCTFGPMLAHKAEEEAVAA	0.872	CTFGPMLAHKAEEEAVAAIE	0.79		236	RGSKVYLPVHVKGAKFSVGD	0.876	SRGSKVYLPVHVKGAKFSVG	0.74
2	DSIEQEDQKYWAEVQAVKEW	0.932	IEQEDQKYWAEVQAVKEWWQ	0.87		189	SQAKPPVTIPADRYDGLVNR	0.934	KPPVTIPADRYDGLVNRVQF	0.70		150	KKNSVEYVKGTGSFIDQNSV	0.771	NSVEYVKGTGSFIDQNSVKV	0.84		42	EVVKIECLDWTGGQIKNNDS	0.868	NGEVVKIECLDWTGGQIKNN	0.93
255	TIDPRDHAFIIGSTNPNIKP	0.915	RDHAFIIGSTNPNIKPLNDL	0.81		311	KGLKGNIEKGIEFAKNPPPK	0.927	QEKKLLEACTKGLKGNIEKG	0.76		32	GPHVLGHSRRGYATGSEEHD	0.758	HVLGHSRRGYATGSEEHDVV	0.77		146	PHVRFAGLIHPGILGCAPSA	0.803	HIPHVRFAGLIHPGILGCAP	0.84
193	GIHIEDQAPGTKKCGHMAGK	0.854	TKKCGHMAGKVLVPISEHIN	0.70		242	IKASKGEKGIVEPTYIYLSG	0.905	FRFAESVIKASKGEKGIVEP	0.86		PADG_08118 - HSP 70-like protein						72	RVHYLTGPFEIETAEPGDVL	0.793	RVHYLTGPFEIETAEPGDVL	0.89
336	KGKSNTEARAIAKKITGSDI	0.85	KGKSNTEARAIAKKITGSDI	0.89		158	FTQEFTGQKDPSKTSIPVIG	0.902	FTQEFTGQKDPSKTSIPVIG	0.85		Position	BCPREDS - Epitope	Score	ABCpred - Epitope	Score		373	VDIPNACTTLGVPMDIFDFD	0.764	VDIPNACTTLGVPMDIFDFD	0.87
43	RGNLKIEYPSNVQSKKLWGI	0.847	KRGNLKIEYPSNVQSKKLWG	0.88		PABG_04324 - 2-methylcitrate synthase mitochondrial						623	FPGAGGPGGFPGAGASGAHS	1	GPGGFPGAGASGAHSGGDDG	0.81		A0A1E2XVZ3 - Glutamate carboxypeptidase
485	ELVQEPEMENGVDVVTHQKW	0.847	GMRAYGELVQEPEMENGVDV	0.87		Position	BCPREDS - Epitope	Score	ABCpred - Epitope	Score		602	ANPIMMKFYGAGGEGGAPGA	1	IMMKFYGAGGEGGAPGAGFP	0.88		Position	BCPREDS - Epitope	Score	ABCpred - Epitope	Score
429	NWKAAMPRGEQETYIRRLGK	0.791	SFNWKAAMPRGEQETYIRRL	0.82		343	GQVVPGYGHGVLRKPDPRFE	0.99	VVPGYGHGVLRKPDPRFEAL	0.77		460	LTGIPPAPRGVPQIEVTFDV	1	LTGIPPAPRGVPQIEVTFDV	0.77		7	RNAASLPPPIRLRRAAVQFQ	0.999	PISRNAASLPPPIRLRRAAV	0.74
518	SGGISSTSAMGKGVTEDQFK	0.762	ANYVDELLKMVSGGISSTSA	0.85		393	VLAEHGKTKNPHPNVDAASG	0.911	GVLAEHGKTKNPHPNVDAAS	0.77		403	ETAGGVMTPLIKRNTTIPTK	0.999	ETAGGVMTPLIKRNTTIPTK	0.81		55	YPLSLPRTIRPPSPSTSTVI	0.994	IRPPSPSTSTVIRIHRRSFY	0.92
PAAG_08003 - HSP 70-like protein						187	ADGLSKASYWEPTFDDSISL	0.9	SYWEPTFDDSISLLAKIPRI	0.84		348	VSDFFNGKEPNKSINPDEAV	0.994	PNKSINPDEAVAYGAAVQAA	0.82		405	IHGIEGAYSAPGAKTVIPAK	0.993	GAKTVIPAKVIGKFSIRTVP	0.78
Position	BCPREDS - Epitope	Score	ABCpred - Epitope	Score		93	RFHGKTIKDCQKELPKGTSG	0.853	DCQKELPKGTSGTEMLPEAM	0.85		580	LDENQTATKEEFEAQQKELE	0.993	SWLDENQTATKEEFEAQQKE	0.78		152	RPLGKEHGREHLDLPPVVLA	0.966	EVELRPLGKEHGREHLDLPP	0.80
620	GAGFPGAGGPGGFPGAGAGG	1	PGAGGPGGFPGAGAGGAHSG	0.82		218	FRPDEIEKVGTQELDPTQDW	0.841	LAKIPRIAALVFRPDEIEKV	0.79		488	SALEKGTGKTNKIVITNDKG	0.984	GKTNKIVITNDKGRLSKEEI	0.79		381	GSTTSIFSEKEPTLMRRWRY	0.958	SMENLYESLGSTTSIFSEKE	0.79
460	LTGIPPAPRGVPQIEVTFDV	1	NNLLGKFELTGIPPAPRGVP	0.86		40	EKAIPAKKELFQEVKKRGED	0.836	LFQEVKKRGEDVIGEVTVAS	0.87		1	MAPAIGIDLGTTYSCVGIFR	0.977	MAPAIGIDLGTTYSCVGIFR	0.85		491	KQVFGVEPDFTREGGSIPIT	0.917	AASRAVKQVFGVEPDFTREG	0.83
599	ESVANPIMMKFYGAGGEGGA	1	SVANPIMMKFYGAGGEGGAP	0.88		120	MFWFLLTGQVPTTPQVRALS	0.832	EAMFWFLLTGQVPTTPQVRA	0.86		103	VEFKGEEKQFTPEEISSMVL	0.961	SVEFKGEEKQFTPEEISSMV	0.85		467	LQHDGKWWVASPKHWNFQAA	0.909	VDCTLQHDGKWWVASPKHWN	0.86
403	ETAGGVMTPLIKRNTTIPTK	0.999	GVMTPLIKRNTTIPTKKSET	0.73		370	RRPEIQANPVFQLVKKNSEI	0.824	PVFQLVKKNSEIAPGVLAEH	0.57		430	FADNQPGVLIQVFEGERART	0.96	GVLIQVFEGERARTKDNNLL	0.87		525	PMGSSTDMAHSTNEKLDKRN	0.858	VLLLPMGSSTDMAHSTNEKL	0.76
348	VSDFFNGKEPNKSINPDEAV	0.994	SDFFNGKEPNKSINPDEAVA	0.77		PABG_00772 - Metallopeptidase MepB						73	GRKFADPEVQSDMKHFPFKV	0.949	KFADPEVQSDMKHFPFKVID	0.91		184	VYGHYDVQPALLEDGWNTEP	0.848	GNDKNKRTILVYGHYDVQPA	0.87
488	SALEKGTGKTNKIVITNDKG	0.984	LEKGTGKTNKIVITNDKGRL	0.79		Position	BCPREDS - Epitope	Score	ABCpred - Epitope	Score		135	GTVNNAVVTVPAYFNDSQRQ	0.908	NAVVTVPAYFNDSQRQATKD	0.84		284	DNYWLGTEKPCLTYGLRGCN	0.81	WLGTEKPCLTYGLRGCNYYS	0.83
1	MAPAIGIDLGTTYSCVGIFR	0.977	PAIGIDLGTTYSCVGIFRDD	0.91		2	APTKLKSPPQAPPVFTATPS	1	PVFTATPSSLIEDTKRMISK	0.85		520	EAEKYKAEDEAEASRISAKN	0.895	EAEKYKAEDEAEASRISAKN	0.73		215	FGRGSTDDKGPIMGWLNVIE	0.797	VDDKGRMFGRGSTDDKGPIM	0.72
103	VEFKGEEKQFTPEEISSMVL	0.961	GKPVISVEFKGEEKQFTPEE	0.79		137	DYIRNGLGIPAGPKRDRFKE	0.999	NLLEKEHKDYIRNGLGIPAG	0.75		181	YGLDKKAEGERNVLIFDLGG	0.847	GLDKKAEGERNVLIFDLGGG	0.74		A0A1D2J9F0 - Hsp60-like
430	FADNQPGVLIQVFEGERART	0.96	ADNQPGVLIQVFEGERARTK	0.80		544	AWKETAGDKPQPAQKIPDEL	0.998	FLSDGYYQAWKETAGDKPQP	0.83		558	DEKLDASDKEKLKTEIDKTV	0.812	ISDSKVDEKLDASDKEKLKT	0.93		Position	BCPREDS - Epitope	Score	ABCpred - Epitope	Score
73	GRKFADPEVQSDMKHFPFKV	0.949	RLIGRKFADPEVQSDMKHFP	0.91		396	VWHEEVQVFSVWDDEEEGSG	0.995	VQVFSVWDDEEEGSGFVGYL	0.84		218	KSTAGDTHLGGEDFDNRLVN	0.802	VKSTAGDTHLGGEDFDNRLV	0.63		575	PAGSGAGGMGGGMGGMGGGM	1	PAGSGAGGMGGGMGGMGGGM	0.71
135	GTVNNAVVTVPAYFNDSQRQ	0.908	GGTVNNAVVTVPAYFNDSQR	0.89		621	DGPEVLGQGNDWGHGQATFG	0.977	VLGQGNDWGHGQATFGHLIG	0.87		304	CQDLFRSTMDPVERVLRDAK	0.752	ELCQDLFRSTMDPVERVLRD	0.87		65	KAVTTTLGPKGRNVLIESPY	0.999	TLAKAVTTTLGPKGRNVLIE	0.79
520	EAEKYKAEDEAEASRISAKN	0.895	YKAEDEAEASRISAKNGLES	0.81		681	YRHTVLEPGGSRDEMKTLKQ	0.963	FKENPMNAKEGRRYRHTVLE	0.79		PADG_04710 -2-methylcitrate synthase mitochondrial						394	SDPATSDYEKEKLQERLAKL	0.998	ISDPATSDYEKEKLQERLAK	0.77
578	SWLDENQTATKEEFEAQQKE	0.891	KEKLKTEIDKTVSWLDENQT	0.81		451	RYPATALVCNFSKPTAKKPS	0.96	LVCNFSKPTAKKPSLLKHDE	0.75		Position	BCPREDS - Epitope	Score	ABCpred - Epitope	Score		315	AVKAPGFGDNRKSILGDIGI	0.998	VAAVKAPGFGDNRKSILGDI	0.71
181	YGLDKKAEGERNVLIFDLGG	0.847	AAIAYGLDKKAEGERNVLIF	0.83		375	FVEITGEERDKISETGNGND	0.908	ITGEERDKISETGNGNDIVW	0.89		343	GQVVPGYGHGVLRKPDPRFE	0.99	KSGQVVPGYGHGVLRKPDPR	0.82		358	GSTGSITITKEDTIILNGEG	0.993	PDMLGSTGSITITKEDTIIL	0.69
218	KSTAGDTHLGGEDFDNRLVN	0.802	EGIFEVKSTAGDTHLGGEDF	0.75		115	AALKKGEKLDPESQNLLEKE	0.893	DLFKLVAAALKKGEKLDPES	0.83		393	VLAEHGKTKNPHPNVDAASG	0.911	EIAPGVLAEHGKTKNPHPNV	0.75		115	QDVASKTNEVAGDGTTTATV	0.984	LQDVASKTNEVAGDGTTTAT	0.90
304	CQDLFRSTMDPVERVLRDAK	0.752	RSTMDPVERVLRDAKIDKSS	0.75		351	AEYFPLQTTIQGMLKIFEEL	0.878	GMLKIFEELFGLVFVEITGE	0.81		187	ADGLSKASYWEPTFDDSISL	0.9	ASYWEPTFDDSISLLAKIPR	0.81		165	EAVVEYLQANKRDITTTEEI	0.932	VEYLQANKRDITTTEEIAQV	0.77
PAAG_08449 - Malate dehydrogenase NAD-dependent						317	ASNQSFDGHYYLWDHRFYDR	0.745	KELKEADIKSRASNQSFDGH	0.88		93	RFHGKTIKDCQKELPKGTSG	0.853	KTIKDCQKELPKGTSGTEML	0.85		218	KDGKTIDDELEVTEGMRFDR	0.881	DGKTIDDELEVTEGMRFDRG	0.79
Position	BCPREDS - Epitope	Score	ABCpred - Epitope	Score		510	VEAPSQMLENWCWTPSQIKS	0.739	APSQMLENWCWTPSQIKSLS	0.85		218	FRPDEIEKVGTQELDPTQDW	0.841	FRPDEIEKVGTQELDPTQDW	0.75		239	YVSPYFITDTKAQKVEFEKP	0.877	PYFITDTKAQKVEFEKPLIL	0.81
69	TGADIIVIPAGIPRKPGMTR	1	ALTGADIIVIPAGIPRKPGM	0.81		PABG_02034 - Hsp7-like protein						40	EKAIPAKKELFQEVKKRGED	0.836	AKKELFQEVKKRGEDVIGEV	0.78		424	GASEIEVGEKKDRVVDALNA	0.862	EIEVGEKKDRVVDALNATRA	0.75
311	KGLKGNIEKGIEFAKNPPPK	0.927	TKGLKGNIEKGIEFAKNPPP	0.78		Position	BCPREDS - Epitope	Score	ABCpred - Epitope	Score		120	MFWFLLTGQVPTTPQVRALS	0.832	LPEAMFWFLLTGQVPTTPQV	0.88		A0A1D2J907 - HSP 70-like protein
242	IKASKGEKGIVEPTYIYLSG	0.905	IKASKGEKGIVEPTYIYLSG	0.90		659	GQQQQSQQSNEGQQSGEGEK	1	QQQSQQSNEGQQSGEGEKKP	0.80		370	RRPEIQANPVFQLVKKNSEI	0.824	IQANPVFQLVKKNSEIAPGV	0.68		Position	BCPREDS - Epitope	Score	ABCpred - Epitope	Score
189	SQAKPPVTIPADRYDSLVNR	0.891	ADRYDSLVNRVQFGGDEVVK	0.70		500	QLVGIPPAHRGVPQIEVTFD	0.999	KLLGNFQLVGIPPAHRGVPQ	0.88		PADG_05922 - Glutamate carboxypeptidase						624	PGAGGPGGFPGAGASGAHSG	1	GAGGPGGFPGAGASGAHSGG	0.81
156	ETFTQEFTGQKDPSKASIPV	0.847	VTTLDVVRAETFTQEFTGQK	0.81		451	TRLINRNTTIPTKKSQTFST	0.998	NTTIPTKKSQTFSTAADFQT	0.85		Position	BCPREDS - Epitope	Score	ABCpred - Epitope	Score		603	NPIMMKFYGAGGEGGAPGAG	1	ANPIMMKFYGAGGEGGAPGA	0.88
PAAG_03188 - Nuclear movement protein nudC						67	EGKTPRIIENAEGARTTPSV	0.996	SAVAVMEGKTPRIIENAEGA	0.89		7	RIAASLPPPIRLRRAAVQFQ	0.997	RIAASLPPPIRLRRAAVQFQ	0.86		460	LTGIPPAPRGVPQIEVTFDV	1	KFELTGIPPAPRGVPQIEVT	0.77
Position	BCPREDS - Epitope	Score	ABCpred - Epitope	Score		394	SVKSIFGRDPAKSVNPDEAV	0.983	GESVKSIFGRDPAKSVNPDE	0.80		55	YPLSLPRTIRPPSPSTSTVI	0.994	LPRTIRPPSPSTSTVIRIHR	0.90		403	ETAGGVMTPLIKRNTTIPTK	0.999	VGIETAGGVMTPLIKRNTTI	0.81
3	NTETGPGKEAIAERERQDRE	1	MSNTETGPGKEAIAERERQD	0.84		27	YKLPATPFRRWNSTEGGEEK	0.968	LPATPFRRWNSTEGGEEKVK	0.78		405	IHGIEGAYSAPGAKTVIPAK	0.993	GAYSAPGAKTVIPAKVIGKF	0.87		348	VSDFFNGKEPNKSINPDEAV	0.994	GKEPNKSINPDEAVAYGAAV	0.82
91	DESTWTLETTSKPPGKEISI	0.997	IHVDESTWTLETTSKPPGKE	0.80		277	TLVRNVVQQFKKESGIDLSN	0.957	QQFKKESGIDLSNDRMAIQR	0.82		152	RPLGKEHGREHLDLPPVVLA	0.966	GREHLDLPPVVLARYGNDKN	0.83		580	LDENQTATKEEFEAQQKELE	0.993	NQTATKEEFEAQQKELESVA	0.84
122	PHIVTSAPPIDVSKITPENS	0.96	WPHIVTSAPPIDVSKITPEN	0.80		586	NDTEKALKEFEDKLDKTEAD	0.951	FEDKLDKTEADQIKEKIASL	0.81		381	GSTTSIFSEKEPTLMRRWRY	0.958	YESLGSTTSIFSEKEPTLMR	0.79		488	SALEKGTGKTNKIVITNDKG	0.984	KGTGKTNKIVITNDKGRLSK	0.79
69	IFVGIKGGETFIDGAFPQPI	0.87	LTKAKIFVGIKGGETFIDGA	0.81		131	RDLKEVPYKIVQHANGDAWV	0.945	QRDLKEVPYKIVQHANGDAW	0.74		491	GSTTSIFSEKEPTLMRRWRY	0.917	RAVKQVFGVEPDFTREGGSI	0.76		1	MAPAIGIDLGTTYSCVGIFR	0.977	SVMAPAIGIDLGTTYSCVGI	0.76
144	GDLDGATRSMVEKMMYDQRQ	0.776	DLDGATRSMVEKMMYDQRQK	0.79		521	DADSIVHVHAKDKSTGKDQS	0.937	DADSIVHVHAKDKSTGKDQS	0.72		467	LQHDGKWWVASPKHWNFQAA	0.909	TLQHDGKWWVASPKHWNFQA	0.67		103	VEFKGEEKQFTPEEISSMVL	0.961	PVISVEFKGEEKQFTPEEIS	0.85
PAAG_04690 - 40S ribosomal protein S15						615	REVVAKSQSGEGSITADELK	0.902	EVVAKSQSGEGSITADELKA	0.80		525	PMGSSTDMAHSTNEKLDKRN	0.858	SSTDMAHSTNEKLDKRNYIE	0.84		430	FADNQPGVLIQVFEGERART	0.96	NQPGVLIQVFEGERARTKDN	0.87
Position	BCPREDS - Epitope	Score	ABCpred - Epitope	Score		179	GKPVKNGVVTVPAYFNDSQR	0.895	KNGVVTVPAYFNDSQRQATK	0.84		184	VYGHYDVQPALLEDGWNTEP	0.848	LVYGHYDVQPALLEDGWNTE	0.71		73	GRKFADPEVQSDMKHFPFKV	0.949	IGRKFADPEVQSDMKHFPFK	0.91
129	ISYKPVKHGRPGIGATHSSR	0.997	KPVKHGRPGIGATHSSRFIP	0.86		256	GVFEVKSTNGDTHLGGEDFD	0.85	GVFEVKSTNGDTHLGGEDFD	0.73		284	DNYWLGTEKPCLTYGLRGCN	0.81	AVCISDNYWLGTEKPCLTYG	0.89		135	GTVNNAVVTVPAYFNDSQRQ	0.908	TVNNAVVTVPAYFNDSQRQA	0.84
67	KLRRAKQEAKPNEKPDLVKT	0.995	KKLRRAKQEAKPNEKPDLVK	0.73		475	QTAVEIKVYQGERELVRDNK	0.781	VYQGERELVRDNKLLGNFQL	0.78		215	FGRGSTDDKGPIMGWLNVIE	0.797	GSTDDKGPIMGWLNVIEAHK	0.81		520	EAEKYKAEDEAEASRISAKN	0.895	MLAEAEKYKAEDEAEASRIS	0.73
PAAG_04814 - Nucleic acid-binding protein						101	AKRQAVVNPENTLFATKRLI	0.769	RLVGIAAKRQAVVNPENTLF	0.87		PADG_06490 - Formamidase						181	YGLDKKAEGERNVLIFDLGG	0.847	IAYGLDKKAEGERNVLIFDL	0.74
Position	BCPREDS - Epitope	Score	ABCpred - Epitope	Score		PABG_05602 - Hypothetical protein						Position	BCPREDS - Epitope	Score	ABCpred - Epitope	Score		558	DEKLDASDKEKLKTEIDKTV	0.812	RNTISDSKVDEKLDASDKEK	0.93
166	SRGSANPTPTRSNEPTRTLF	0.998	VNYSSRGSANPTPTRSNEPT	0.79		Position	BCPREDS - Epitope	Score	ABCpred - Epitope	Score		184	GREGARTIPGRPEHGGNCDI	1	VGREGARTIPGRPEHGGNCD	0.84		218	KSTAGDTHLGGEDFDNRLVN	0.802	GDTHLGGEDFDNRLVNHFVN	0.74
77	VPISRPAPDVRPNETIYIGN	0.994	PDVRPNETIYIGNLFFEVTA	0.89		7	RIAASLPPPIRLRRAAVQFQ	0.997	PPIRLRRAAVQFQSSFPASN	0.83		265	MKSPIFHPGPVEPQFSPGRY	0.998	GMKSPIFHPGPVEPQFSPGR	0.93		304	CQDLFRSTMDPVERVLRDAK	0.752	RFEELCQDLFRSTMDPVERV	0.87
210	DVRVSVDRRTGQPRGFAHAD	0.96	DVRVSVDRRTGQPRGFAHAD	0.85		55	YPLSLPRTIRPPSPSTSTVI	0.994	FYPLSLPRTIRPPSPSTSTV	0.82		158	VKVVAKPPEPINVHAGSASD	0.996	NVHAGSASDAIKAKVGREGA	0.87		A0A1E2YEX1 - Glutathione-disulfide reductase
261	ARDSTMDRLRTAPSGSNETF	0.911	KAPYGRPLRLDYSLSARDST	0.80		405	IHGIEGAYSAPGAKTVIPAK	0.993	IHGIEGAYSAPGAKTVIPAK	0.84		75	DQPWGFTGIFDAKNGGGFLD	0.934	PWGFTGIFDAKNGGGFLDEF	0.78		Position	BCPREDS - Epitope	Score	ABCpred - Epitope	Score
46	QVTNVAFQQRWNSQYTPSIV	0.832	RWNSQYTPSIVRRTGLQGFR	0.60		152	RPLGKEHGREHLDLPPVVLA	0.966	LGKEHGREHLDLPPVVLARY	0.84		208	RGSKVYLPVHVKGAKFSVGD	0.876	VYLPVHVKGAKFSVGDLHFS	0.85		158	FPDDVPGAHHGITSDGFFDL	0.994	YALFPDDVPGAHHGITSDGF	0.92
PAAG_04550 - 2-methylcitrate synthase mitochondrial						381	GSTSSIFSEKEPTLMRRWRY	0.953	TLMRRWRYPSLSIHGIEGAY	0.85		14	EVVKIECLDWTGGQIKNNDS	0.868	EVVKIECLDWTGGQIKNNDS	0.83		126	QKEVEVQLQDGSGERVRYTA	0.989	QKEVEVQLQDGSGERVRYTA	0.72
Position	BCPREDS - Epitope	Score	ABCpred - Epitope	Score		491	KQVFGVEPDFTREGGSIPIT	0.917	FGVEPDFTREGGSIPITLTF	0.80		118	PHVRFAGLIHPGILGCAPSA	0.803	HVRFAGLIHPGILGCAPSAE	0.78		369	PEVGATGLTEPQAIQKYGKE	0.935	LTEPQAIQKYGKENIKVYHT	0.81
343	GQVVPGYGHGVLRKPDPRFE	0.99	VVPGYGHGVLRKPDPRFEAL	0.77		467	LQHDGKWWVASPKHWNFQAA	0.909	HDGKWWVASPKHWNFQAASR	0.81		44	RVHYLTGPFEIETAEPGDVL	0.793	DIDLTRVHYLTGPFEIETAE	0.89		5	DEVKKYDYIVIGGGSGGSGA	0.853	KKYDYIVIGGGSGGSGAARR	0.75
393	VLAEHGKTKNPHPNVDAASG	0.911	NPHPNVDAASGVLFYHYGFR	0.81		525	PMGSSTDMAHSTNEKLDKRN	0.858	LLPMGSSTDMAHSTNEKLDK	0.77		345	VDIPNACTTLGVPMDIFDFD	0.764	CTTLGVPMDIFDFDIRPESK	0.92		399	AMFYDVMPTEEKQKNPTEMK	0.846	DVMPTEEKQKNPTEMKIVCA	0.83
187	ADGLSKASYWEPTFDDSISL	0.9	SYWEPTFDDSISLLAKIPRI	0.77		184	VYGHYDVQPALLEDGWNTEP	0.848	RTILVYGHYDVQPALLEDGW	0.77		PADG_01209 - Enoyl-CoA hydratase						45	GGCCVNVGCVPKKMTWNFSS	0.823	NGRSGGCCVNVGCVPKKMTW	0.84
93	RFHGKTIKDCQKELPKGTSG	0.853	DCQKELPKGTSGTEMLPEAM	0.85		284	DNYWLGTEKPCLTYGLRGCN	0.81	DNYWLGTEKPCLTYGLRGCN	0.70		Position	BCPREDS - Epitope	Score	ABCpred - Epitope	Score		96	AVIERLNGIYERNWNREGID	0.796	IERLNGIYERNWNREGIDLV	0.78
218	FRPDEIEKVGTQELDPTQDW	0.841	LAKIPRIAALVFRPDEIEKV	0.79		215	FGRGSTDDKGPIMGWLNVIE	0.797	MFGRGSTDDKGPIMGWLNVI	0.81		160	TFGQPEIKLGTIPGAGGSQR	1	IKLGTIPGAGGSQRLTRAIG	0.81		227	TITKRYEDMGVTIHRGFKSF	0.787	EDMGVTIHRGFKSFKQVELI	0.80
40	EKAIPAKKELFQEVKKRGED	0.836	LFQEVKKRGEDVIGEVTVAS	0.85		PABG_07025 - Dihydrolipoyl dehydrogenase						29	STASPAYEYILTSTPKLGVG	0.915	YSTASPAYEYILTSTPKLGV	0.67		A0A1E2XTB1 - Dihydrolipoyl dehydrogenase
120	MFWFLLTGQVPTTPQVRALS	0.832	EAMFWFLLTGQVPTTPQVRA	0.86		Position	BCPREDS - Epitope	Score	ABCpred - Epitope	Score		274	DQKIGMTAFAEKKKPEWSNE	0.895	FGSKDQKIGMTAFAEKKKPE	0.69		Position	BCPREDS - Epitope	Score	ABCpred - Epitope	Score
370	RRPEIQANPVFQLVKKNSEI	0.824	PVFQLVKKNSEIAPGVLAEH	0.57		475	DAETDRILGVHIIGPGAGEM	1	KFIADAETDRILGVHIIGPG	0.87		PADG_07674 - Carbonic anhydrase						475	DAETDRILGVHIIGPGAGEM	1	RILGVHIIGPGAGEMIAEAT	0.92
PAAG_12701 - Hypothetical protein						40	RRGYATGSGGTRPQPPLPWC	0.999	TGSGGTRPQPPLPWCSWKNI	0.71		Position	BCPREDS - Epitope	Score	ABCpred - Epitope	Score		40	RRGYATGSGGTRPQPPLPWC	0.999	GPHVLGHSRRGYATGSGGTR	0.77
Position	BCPREDS - Epitope	Score	ABCpred - Epitope	Score		275	EFLNQIGGPGMDAEISKQAQ	0.994	FLNQIGGPGMDAEISKQAQK	0.86		11	STLRTQCTAITTPTRSSINK	0.992	TAITTPTRSSINKSSLLFNH	0.81		275	EFLNQIGGPGMDAEISKQAQ	0.994	LNQIGGPGMDAEISKQAQKI	0.84
None	None	None	None	None		200	EGGERTLKGKNIIVATGSEP	0.988	NIIVATGSEPTPFPGLTIDE	0.78		43	NKPLPRFPHPCTTRRTISQM	0.959	PLPRFPHPCTTRRTISQMAP	0.72		200	EGGERTLKGKNIIVATGSEP	0.988	SVKVDLLEGGERTLKGKNII	0.76
PAAG_05807 - Hypothetical protein						364	EKGRVVIDQEYRTKSQHIRV	0.987	VIDQEYRTKSQHIRVIGDCT	0.89		95	HFFEKLSIGQNPDYLWIGCS	0.867	GQNPDYLWIGCSDSRIPAEQ	0.76		364	EKGRVVIDQEYRTKSQHIRV	0.987	DEKGRVVIDQEYRTKSQHIR	0.92
Position	BCPREDS - Epitope	Score	ABCpred - Epitope	Score		313	GDDNGKNVVLNVESAKGGKE	0.987	KNVVLNVESAKGGKEQKLDA	0.87		234	AVQKMYSKNQYPIVHGWVFN	0.847	KNQYPIVHGWVFNIKNGLLT	0.76		313	GDDNGKNVVLNVESAKGGKE	0.987	SGDDNGKNVVLNVESAKGGK	0.87
103	SITTPIGQSGHTHPNLTTSW	0.96	SITTPIGQSGHTHPNLTTSW	0.76		239	LQLKEVPKKMIVIGGGIIGL	0.984	GALQLKEVPKKMIVIGGGII	0.90		139	NLVCNTDLNVMSVINYAVRH	0.825	LVCNTDLNVMSVINYAVRHL	0.78		239	LQLKEVPKKMIVIGGGIIGL	0.984	ALQLKEVPKKMIVIGGGIIG	0.80
70	KNSIRKVGFTPLDNSEPETH	0.942	KVGFTPLDNSEPETHKLSIN	0.89		385	GDCTFGPMLAHKAEEEAVAA	0.872	HKAEEEAVAAIEYIKKGYGH	0.77		PADG_02847 - 2,4-dihydroxyhept-2-ene-1,7-dioic acid aldolase						385	GDCTFGPMLAHKAEEEAVAA	0.872	FGPMLAHKAEEEAVAAIEYI	0.85
25	NLWRHFNPDTAVVYNHMRSL	0.774	NLWRHFNPDTAVVYNHMRSL	0.70		175	KKNSVEYVKGTGSFIDQNSV	0.771	KGTGSFIDQNSVKVDLLEGG	0.82		Position	BCPREDS - Epitope	Score	ABCpred - Epitope	Score		175	KKNSVEYVKGTGSFIDQNSV	0.771	NSVEYVKGTGSFIDQNSVKV	0.82
PAAG_08059 - HSP 60-like protein						PABG_06624 - MYG1 protein						192	LLTIVQIETKEAFENVEEIA	0.994	LLTIVQIETKEAFENVEEIA	0.57		A0A1E2XUM2 - Endonuclease G mitochondrial
Position	BCPREDS - Epitope	Score	ABCpred - Epitope	Score		Position	BCPREDS - Epitope	Score	ABCpred - Epitope	Score		222	GPWDLGNNIGRPVTGDFHPD	0.978	GVDVLLVGPWDLGNNIGRPV	0.92		Position	BCPREDS - Epitope	Score	ABCpred - Epitope	Score
572	PAGSGAGGMGGGMGGMGGGM	1	IVEAPEEKVPAGSGAGGMGG	0.66		171	VGDLNGPDPSSNDPQDEDSL	0.996	NLGSLVGDLNGPDPSSNDPQ	0.73		154	VESAKFPPVGKRGFGSPFSM	0.953	FPPVGKRGFGSPFSMTSFGS	0.91		56	IPPHPKITTPDTASPVDPVG	1	PHPKITTPDTASPVDPVGLF	0.90
62	KAVTTTLGPKGRNVLIESPY	0.999	KAVTTTLGPKGRNVLIESPY	0.79		61	VVDVGGEYDPARNRYDHHQR	0.972	GEYDPARNRYDHHQRTFTAT	0.73		49	GNIAGKESMKKENIGTEGIL	0.904	HGNIAGKESMKKENIGTEGI	0.79		34	LGTPPPSTRLPPQTTSQPTS	1	PQTTSQPTSLLIPPHPKITT	0.78
391	SDPATSDYEKEKLQERLAKL	0.998	KLQERLAKLSGGVAVIKVGG	0.89		109	AQHTSLPIDHPDVSTLYEKL	0.76	LVYLHFGRAIIAQHTSLPID	0.94		248	RIRKAAIGNGKRAGIFCVSG	0.791	RIRKAAIGNGKRAGIFCVSG	0.86		229	VTYEVIGNPPNVAVPTHFYK	0.993	DGKWRVTYEVIGNPPNVAVP	0.81
312	AVKAPGFGDNRKSILGDIGI	0.998	NKLRGQLQVAAVKAPGFGDN	0.84		PABG_07300 - Hsp60-like protein						PADG_08673 - Lactoylglutathione lyase						77	FQYGFPGPVCDPVITLPLAS	0.947	DPVITLPLASAFDRRTRNPS	0.81
355	GSTGSITITKEDTIILNGEG	0.993	LGSTGSITITKEDTIILNGE	0.69		Position	BCPREDS - Epitope	Score	ABCpred - Epitope	Score		Position	BCPREDS - Epitope	Score	ABCpred - Epitope	Score		98	FDRRTRNPSWVAEHLTPESL	0.861	RRTRNPSWVAEHLTPESLAQ	0.91
112	QDVASKTNEVAGDGTTTATV	0.984	VASKTNEVAGDGTTTATVLA	0.90		575	PAGSGAGGMGGGMGGMGGGM	1	EKVPAGSGAGGMGGGMGGMG	0.71		236	WNRGTEKQEGRVYHDGNSEP	0.99	GLLELTWNRGTEKQEGRVYH	0.73		208	VRIVTGPLYLPKRDPVDGKW	0.808	RIVTGPLYLPKRDPVDGKWR	0.81
162	EAVVEYLQTNKRDITTTEEI	0.955	LQTNKRDITTTEEIAQVATI	0.77		65	KAVTTTLGPKGRNVLIESPY	0.999	GIDTLAKAVTTTLGPKGRNV	0.84		209	AYPSSNPSLQEGDANPVADW	0.972	AYPSSNPSLQEGDANPVADW	0.88		280	ADFEVPLEAVERASGLEFAS	0.792	EKSLADFEVPLEAVERASGL	0.80
215	KDGKTIDDELEVTEGMRFDR	0.881	VTEGMRFDRGYVSPYFITDT	0.81		394	SDPATSDYEKEKLQERLAKL	0.998	SDYEKEKLQERLAKLSGGVA	0.81		78	GTENDPSYTVSNGNVEPYRG	0.959	HNYGTENDPSYTVSNGNVEP	0.80		176	ANMCPQVGEGFNRDYWAHFE	0.779	DATFSLANMCPQVGEGFNRD	0.86
236	YVSPYFITDTKAQKVEFEKP	0.877	ITDTKAQKVEFEKPLILLSE	0.81		315	AVKAPGFGDNRKSILGDIGI	0.998	QLQVAAVKAPGFGDNRKSIL	0.88		12	HTMIRVKDPKRSVEFYNFLG	0.804	KFNHTMIRVKDPKRSVEFYN	0.80		148	RSGYDRGHQVPAADAKWSQI	0.769	SDYFRSGYDRGHQVPAADAK	0.65
421	GASEIEVGEKKDRVVDALNA	0.862	VGEKKDRVVDALNATRAAVE	0.75		358	GSTGSITITKEDTIILNGEG	0.993	PDMLGSTGSITITKEDTIIL	0.68		135	AFVKDPDGYWVEIIRKHQTD	0.799	MRNIAFVKDPDGYWVEIIRK	0.78		A0A1D2JQE1 - 2-methylcitrate synthase, mitochondrial
PAAG_12630 - Hypothetical protein						115	QDVASKTNEVAGDGTTTATV	0.984	LQDVASKTNEVAGDGTTTAT	0.87		PADG_05841 - PTH1 family peptidyl-tRNA hydrolase						Position	BCPREDS - Epitope	Score	ABCpred - Epitope	Score
Position	BCPREDS - Epitope	Score	ABCpred - Epitope	Score		165	EAVVEYLQANKRDITTTEEI	0.932	EAVVEYLQANKRDITTTEEI	0.69		Position	BCPREDS - Epitope	Score	ABCpred - Epitope	Score		343	GQVVPGYGHGVLRKPDPRFE	0.99	TLKSGQVVPGYGHGVLRKPD	0.82
146	PMGGVDGGTPGPFGKRREDE	1	AGSTRPMGGVDGGTPGPFGK	0.90		218	KDGKTIDDELEVTEGMRFDR	0.881	TVKDGKTIDDELEVTEGMRF	0.81		49	SIPSHPPPRDYPGPYTARAQ	1	DYPGPYTARAQLPNSDTHLT	0.87		393	VLAEHGKTKNPHPNVDAASG	0.911	TKNPHPNVDAASGVLFYHYG	0.80
94	AAGCGRAKGGKRQGQRGRAK	0.96	GRAKGGKRQGQRGRAKGRSE	0.77		239	YVSPYFITDTKAQKVEFEKP	0.877	VSPYFITDTKAQKVEFEKPL	0.69		101	AQNGGRGPIVGAVANANASI	0.998	NGGRGPIVGAVANANASITN	0.76		187	ADGLSKASYWEPTFDDSISL	0.9	SKASYWEPTFDDSISLLAKI	0.81
1	MLHPSVQPSVATPLAGCWIQ	0.863	VQPSVATPLAGCWIQATSGF	0.83		424	GASEIEVGEKKDRVVDALNA	0.862	GGASEIEVGEKKDRVVDALN	0.66		224	IGVGIGRPASREPAEVAEYV	0.99	TRFQLTRIGVGIGRPASREP	0.90		93	RFHGKTIKDCQKELPKGTSG	0.853	HGKTIKDCQKELPKGTSGTE	0.85
43	EIGGEMRDTKGARENIQRVK	0.844	CAEIGGEMRDTKGARENIQR	0.75		PABG_00534 - Serine protease						187	STRGAGKEKGTGVGMSGILG	0.988	ASTRGAGKEKGTGVGMSGIL	0.55		218	FRPDEIEKVGTQELDPTQDW	0.841	LVFRPDEIEKVGTQELDPTQ	0.75
73	GFRVRGGGEGSEGETVQEGS	0.817	GFRVRGGGEGSEGETVQEGS	0.86		Position	BCPREDS - Epitope	Score	ABCpred - Epitope	Score		10	ASIGNPPPRWHKTLHSAGHI	0.971	SPTPPLFLASIGNPPPRWHK	0.88		40	EKAIPAKKELFQEVKKRGED	0.836	IPAKKELFQEVKKRGEDVIG	0.78
PAAG_06925 - Glutamate-1-semialdehyde 2,1-aminomutase						81	AYSPIQPPAEVDDPVLVSWA	1	QPPAEVDDPVLVSWAAENAD	0.75		75	HLTLWQSPTVMNVSGPTLVR	0.954	WQSPTVMNVSGPTLVRAYEK	0.91		120	MFWFLLTGQVPTTPQVRALS	0.832	LLTGQVPTTPQVRALSSELA	0.79
Position	BCPREDS - Epitope	Score	ABCpred - Epitope	Score		284	VFASPGWSGGPMWEYIDGEP	0.982	RVFASPGWSGGPMWEYIDGE	0.74		122	NPDRQKDNARDESNSIPLNL	0.799	DNARDESNSIPLNLILLHDD	0.85		370	RRPEIQANPVFQLVKKNSEI	0.824	PEIQANPVFQLVKKNSEIAP	0.68
18	MELYLPGGSGHGKKKDGLSH	0.985	RMGIMELYLPGGSGHGKKKD	0.78		172	GKDRWMKFAPGYGNGYEPYG	0.978	KFAPGYGNGYEPYGSSYVSR	0.80		PADG_07627 - 4-carboxymuconolactone decarboxylase family protein						A0A1D2JLK0 - Proteasome component PRE4
PAAG_08322 - Hypothetical protein						60	WDIVNRTADTTTLDADSGAT	0.963	VTSLSFWDIVNRTADTTTLD	0.74		Position	BCPREDS - Epitope	Score	ABCpred - Epitope	Score		Position	BCPREDS - Epitope	Score	ABCpred - Epitope	Score
Position	BCPREDS - Epitope	Score	ABCpred - Epitope	Score		219	EPLGDRTGWMGTKWRKDAHF	0.942	ICHLCEPLGDRTGWMGTKWR	0.81		1	MRLPYVSNPPPTSNEEEETI	1	VMRLPYVSNPPPTSNEEEET	0.85		23	YLQTTTPNTHTQSPIVTGTS	0.994	QTTTPNTHTQSPIVTGTSVI	0.95
59	GGGGGGGGGGRGGGGGGGGG	1	DKRRGGGGGGGGGGGRGGGG	0.88		16	FTPATAIPLLKVPKTVCGGP	0.93	PATAIPLLKVPKTVCGGPFT	0.77		133	TEAMTRTVKVPDQVFEELKR	0.946	AMTRTVKVPDQVFEELKRHF	0.84		184	RRLFPEDRPLEQITEEEAVK	0.98	LAIPVLRRLFPEDRPLEQIT	0.90
83	GGGSGGRSGGGGPKGGSGSS	1	RVSGGGSGGRSGGGGPKGGS	0.74		307	GVCSGGEKDCSEEAGGCKGV	0.874	VCSGGEKDCSEEAGGCKGVK	0.79		100	EALKLVERGVDNPPSDEELA	0.835	KLVERGVDNPPSDEELAALM	0.67		2	NHFPGVWGRPRNDIYGEYDH	0.952	ACPESVMNHFPGVWGRPRND	0.82
133	FGGGGFYPGGAAVPYTAGGR	1	FGGGGFYPGGAAVPYTAGGR	0.91		245	RSSGYPSDAFQGNEQMLVSN	0.869	MNQQWRSSGYPSDAFQGNEQ	0.81		PADG_03149 - Aminopeptidase 2						241	LENQSWEFAEDIRGYGRTTN	0.951	VSLKDDERLENQSWEFAEDI	0.59
264	GTTNPDPSIKDGSSSFASPP	0.995	TLANGTTNPDPSIKDGSSSF	0.79		111	NPNNTGLYYRDQVLNLTTYP	0.782	NNTGLYYRDQVLNLTTYPWN	0.82		Position	BCPREDS - Epitope	Score	ABCpred - Epitope	Score		78	HNNAVLGFGGDVSDMQFIDR	0.936	KRLRPFHNNAVLGFGGDVSD	0.75
186	HYSHRNTSDPNANVTQIPIE	0.992	YHIGHYSHRNTSDPNANVTQ	0.90		PABG_00710 - Aminopeptidase 2						162	KIEVASNPSVTVNEDNETAT	0.999	VTVNEDNETATISFDKTIPM	0.70		A0A1D2JKK8 - 60S acidic ribosomal protein P2
207	LCQQFGVCGCDKNDNTTYID	0.989	TQIPIECLCQQFGVCGCDKN	0.75		Position	BCPREDS - Epitope	Score	ABCpred - Epitope	Score		78	CSYRRMCLARQGDDPAGGAT	0.998	LTKRYCSYRRMCLARQGDDP	0.82		Position	BCPREDS - Epitope	Score	ABCpred - Epitope	Score
111	AGARPSSNIGGSTRSGSGTP	0.983	AGSAGARPSSNIGGSTRSGS	0.91		162	KIEVASNPSVTVNEDNETAT	0.999	VASNPSVTVNEDNETATISF	0.67		39	PHLAPRAHSLSTSTPTALPL	0.989	PLRLPHLAPRAHSLSTSTPT	0.88		89	AAEKEEEKEEEKEESDEDMG	1	EEEKEEEKEESDEDMGFGLF	0.83
33	HIDAREVINPGPVDSPKFFD	0.973	DAREVINPGPVDSPKFFDLD	0.80		78	CSYRRMCLARQGDDPAGGAT	0.998	RQGDDPAGGATAVADRQVLP	0.89		559	PVVTVSENPSKGSISVRQNR	0.98	VVTVSENPSKGSISVRQNRF	0.90		68	GGAGATPAAGGAASAAAGGA	1	PAAGGAASAAAGGAPAAEKE	0.73
12	FLSLSCTVTPVNIPLTDIHV	0.776	MRLSYGLALCAFLSLSCTVT	0.82		39	PHLAPRAHSLSTSTPTALPL	0.989	PRQALPLRLPHLAPRAHSLS	0.82		223	QKYMAASQMEPTDARRAFPC	0.969	MAASQMEPTDARRAFPCFDE	0.80		A0A1D2JHF8 - MYG1 protein
						559	PVVTVSENPSKGSISVRQNR	0.98	WTKNVGFPVVTVSENPSKGS	0.83		470	SSHPIEVPVKRADEVNQIFD	0.959	SLDSLRSSHPIEVPVKRADE	0.70		Position	BCPREDS - Epitope	Score	ABCpred - Epitope	Score
						223	QKYMAASQMEPTDARRAFPC	0.969	GEQKYMAASQMEPTDARRAF	0.88		436	MSWYSCNVFYPEWKVWESYV	0.948	EWKVWESYVIDNLQMALSLD	0.87		171	VGDLNGPDPSSKDPQDEDSL	0.978	KDPQDEDSLFEKASKFIGDV	0.83
						470	SSHPIEVPVKRADEVNQIFD	0.959	HPIEVPVKRADEVNQIFDAI	0.77		317	RVPIRVYATPDQNIGHGRFA	0.942	VYATPDQNIGHGRFALDLSA	0.69		61	VVDVGGEYDPARNRYDHHQR	0.972	TVVDVGGEYDPARNRYDHHQ	0.66
						436	MSWYSCNVFYPEWKVWESYV	0.948	NVFYPEWKVWESYVIDNLQM	0.80		918	DVEAFFKDKDQKGYDRSLEQ	0.937	HDVEAFFKDKDQKGYDRSLE	0.77		235	RILVLPQPGVLWKEHLYTLE	0.946	SGRILVLPQPGVLWKEHLYT	0.87
						317	RVPIRVYATPDQNIGHGRFA	0.942	RVPIRVYATPDQNIGHGRFA	0.69		397	TKQRVAEVVQHELAHQWFGN	0.932	AGAATKQRVAEVVQHELAHQ	0.85		279	YPESTAEGARWRVHCVPVTD	0.929	ESTAEGARWRVHCVPVTDAS	0.82
						918	DVEAFFKDKDQKGYDRSLEQ	0.937	AFFKDKDQKGYDRSLEQSLE	0.81		538	SKASGKPVESVMDIWTKNVG	0.932	ASGKPVESVMDIWTKNVGFP	0.82		109	AQHTSLPIDHPDVSTLYEKL	0.76	TSLPIDHPDVSTLYEKLYAD	0.69
						397	TKQRVAEVVQHELAHQWFGN	0.932	ATKQRVAEVVQHELAHQWFG	0.75		808	EKEYNVVLQWYLNAPTAAEK	0.923	VVLQWYLNAPTAAEKTTALR	0.72		214	LPARATVREAYESRFDTHES	0.744	WLPARATVREAYESRFDTHE	0.85
						538	SKASGKPVESVMDIWTKNVG	0.932	AALSKASGKPVESVMDIWTK	0.86		199	TFAGTLGDNMAGFYRCSYKG	0.841	GDNMAGFYRCSYKGANGEQK	0.78		A0A1D2J6S5 - O-acetylhomoserine (thiol)-lyase
						808	EKEYNVVLQWYLNAPTAAEK	0.923	GGEKEYNVVLQWYLNAPTAA	0.81		375	NWGLITYRITDVLYDEKTAG	0.767	YRITDVLYDEKTAGAATKQR	0.85		Position	BCPREDS - Epitope	Score	ABCpred - Epitope	Score
						199	TFAGTLGDNMAGFYRCSYKG	0.841	FAGTLGDNMAGFYRCSYKGA	0.83		872	SGITARWEWLKQNWEAINKR	0.756	WLKQNWEAINKRLPAAFGML	0.78		17	AGHEPDSATNSRAVPIYAST	0.973	VTQKFETLQLHAGHEPDSAT	0.88
						375	NWGLITYRITDVLYDEKTAG	0.767	WGLITYRITDVLYDEKTAGA	0.85		782	FANGDCTAIHPNIQGSVFDI	0.75	DCTAIHPNIQGSVFDIVLRD	0.78		184	VVDNTFGAGGYFFRPIEHGA	0.969	PLVVDNTFGAGGYFFRPIEH	0.89
						872	SGITARWEWLKQNWEAINKR	0.756	VYMPISGLQVHASGITARWE	0.67		580	LRTGDVKPEEDKILFPVILG	0.748	FLRTGDVKPEEDKILFPVIL	0.73		383	IHPWSTTHEQLSDEERAASG	0.968	KTLAIHPWSTTHEQLSDEER	0.70
						782	FANGDCTAIHPNIQGSVFDI	0.75	RFANGDCTAIHPNIQGSVFD	0.73		637	FRTSYTPERLEKLGKAAKDG	0.731	GIFRTSYTPERLEKLGKAAK	0.72		350	FGVKGGADAGSQVVDGFKLI	0.968	ADAGSQVVDGFKLISNLANV	0.68
						580	LRTGDVKPEEDKILFPVILG	0.748	VRQNRFLRTGDVKPEEDKIL	0.73		PADG_00459 - Ribosome biogenesis protein BMS1						286	QQLLLGIETLSLRSERHASN	0.924	QLLLGIETLSLRSERHASNA	0.85
						637	FRTSYTPERLEKLGKAAKDG	0.731	NADHSGIFRTSYTPERLEKL	0.79		Position	BCPREDS - Epitope	Score	ABCpred - Epitope	Score		312	WLEKNEHVSWVSYPGLESHP	0.914	ALAKWLEKNEHVSWVSYPGL	0.88
						PABG_00248 - Grp1p						34	FKENTTIALRIGNGGAGQSG	0.992	ALRIGNGGAGQSGFIKHLAD	0.80		123	VFLPRMGITTKFVKGDDPAE	0.883	VFLPRMGITTKFVKGDDPAE	0.51
						Position	BCPREDS - Epitope	Score	ABCpred - Epitope	Score		185	ISIGQVPWATKYSTWYHQYI	0.957	FISIGQVPWATKYSTWYHQY	0.80		A0A1D2JHR7 - 60S acidic ribosomal protein P1
						195	DSKGRPRAHKQRGPPEDGIP	1	ASKDSKGRPRAHKQRGPPED	0.86		76	VAWYKSDTTESINYLKSGDI	0.947	TESINYLKSGDIDVALTYSP	0.81		Position	BCPREDS - Epitope	Score	ABCpred - Epitope	Score
						16	INDAANGGAAAASHTDATAT	1	INDAANGGAAAASHTDATAT	0.69		113	GIATSPSYYAWRDHFMLVGP	0.883	AQGIATSPSYYAWRDHFMLV	0.90		87	AEEKVEEKEEEKEESDEDMG	1	KVEEKEEEKEESDEDMGFGL	0.90
						312	EDDASFEERSTSEPGANAPV	0.999	KEDDASFEERSTSEPGANAP	0.87		283	GQKVIVEFKKDGVQLYSGAP	0.836	KFAQWITSPAGQKVIVEFKK	0.73		66	GGGAAPAAAGNAPAAAGGAA	1	GGGAAPAAAGNAPAAAGGAA	0.64
						65	TIENTSIPVNPRTNRPVGYA	0.999	AYTIENTSIPVNPRTNRPVG	0.82		134	SNPAKLEKEWDIPAMFSTIV	0.761	AKLEKEWDIPAMFSTIVREA	0.79		A0A1D2J6N9 - Transketolase
						124	HKGDAVSGGEGTSGGESRKR	0.988	PEPAEHKGDAVSGGEGTSGG	0.68		158	KGIADPPVRFLTRFDKSATN	0.734	PPVRFLTRFDKSATNIKDSE	0.87		Position	BCPREDS - Epitope	Score	ABCpred - Epitope	Score
						162	GGRVHKENGEHAEAATEGAP	0.974	RGGRSGRGGRVHKENGEHAE	0.87		PADG_12370 - Endo-1,3(4)-beta-glucanase						65	ATSKANSGHPGAPMGLAPTA	1	GHPGAPMGLAPTAHVLFNKF	0.83
						261	LARGEPRKGRGFGFVTLGSE	0.812	GEPRKGRGFGFVTLGSEALQ	0.89		Position	BCPREDS - Epitope	Score	ABCpred - Epitope	Score		422	SGSADLTGSNNTRWKDAVDF	0.998	PELLSGSADLTGSNNTRWKD	0.84
						PABG_12341 - Endo-1,3(4)-beta-glucanase						163	AAPSATSRSPPRETATVHPS	0.999	APSATSRSPPRETATVHPSG	0.88		153	TPGVEVTTGPLGQGFANAVG	0.995	DTPGVEVTTGPLGQGFANAV	0.78
						Position	BCPREDS - Epitope	Score	ABCpred - Epitope	Score		404	EDNTHWLIYVTPSGNGGNPN	0.997	TLEDNTHWLIYVTPSGNGGN	0.89		681	GASGPYKEVYKKFEFTPEGI	0.956	KEVYKKFEFTPEGISKRAVA	0.78
						163	AAPSATSRSPPRETATAHPS	0.999	YHIPLYLAAPSATSRSPPRE	0.89		524	LRTTTKGNATACVGNSWTMV	0.996	RTTTKGNATACVGNSWTMVE	0.78		537	PNIMVWRPADGNETSAAYYS	0.922	HFRALPNIMVWRPADGNETS	0.78
						404	EDNTHWLIYVTPSGNGGNPN	0.997	YKYKVTLEDNTHWLIYVTPS	0.89		704	FAENASTPASGVQGGWQGIL	0.994	VSEEWYAMFAENASTPASGV	0.85		277	QMAKEVKDKPTVIKVTTTIG	0.922	KDKPTVIKVTTTIGFGSELQ	0.66
						524	LRTTTKGNATACVGNSWTMV	0.996	TKGNATACVGNSWTMVEENL	0.83		551	IGFGPFDPNTGREATLSNAT	0.992	IGFGPFDPNTGREATLSNAT	0.86		383	PEGWEKSLPRYSPTDPAIAS	0.843	SGKLPEGWEKSLPRYSPTDP	0.81
						863	FAENSSTPASGVQGGWQGIL	0.996	TPASGVQGGWQGILYANLAI	0.87		345	LRPHRGSNSTIIFPLVQGMG	0.986	IILRPHRGSNSTIIFPLVQG	0.77		510	ATHDSIGLGEDGPTHQPIET	0.821	YIATHDSIGLGEDGPTHQPI	0.80
						551	IGFGPFDPNTGREATLSNAT	0.992	NLPVNIGFGPFDPNTGREAT	0.71		39	TQFPPTGVRLQATRTPGVYH	0.985	TQFPPTGVRLQATRTPGVYH	0.76		325	GFDPEQSFVVPQQVYDLYHK	0.797	EQSFVVPQQVYDLYHKKAAE	0.76
						742	FESFDSKDEESSSEDAMFAY	0.988	ESFDSKDEESSSEDAMFAYA	0.70		203	SSMSHQDIFEPIDKGPIPSN	0.98	STNIPHPTPSSMSHQDIFEP	0.88		468	IMNGISAYGTLIPAGGTFLN	0.791	GMAGIMNGISAYGTLIPAGG	0.85
						345	LRPHRGSNSTIIFPLVQGMG	0.986	AFSANIILRPHRGSNSTIIF	0.82		383	FRKLESVASPKPGIYKYKVT	0.974	LESVASPKPGIYKYKVTLED	0.91		636	EVFDVQDKEYRLSVIPDGIP	0.773	CFEVFDVQDKEYRLSVIPDG	0.68
						39	TQFPPTGVRLQATRTPGVYH	0.985	VDIPSFSLVTQFPPTGVRLQ	0.85		293	AFGPKSQVIPGNPVQFYINP	0.968	PGNPVQFYINPIGIQSMILS	0.88		187	PGFDLINNYTYCIFGDGCAM	0.766	GFDLINNYTYCIFGDGCAME	0.76
						203	SSMSHQDIFEPIDKGPIPSN	0.98	TPSSMSHQDIFEPIDKGPIP	0.84		258	TGYAFVHPYAVGWAKGTGNA	0.968	FVHPYAVGWAKGTGNARSYG	0.92		A0A1D2JK84 - Proteasome component PRE3
						383	FRKLESVASPKPGIYKYKVT	0.974	LESVASPKPGIYKYKVTLED	0.86		454	EAIYDRTTGVYPTEAHVSGS	0.967	DRTTGVYPTEAHVSGSVVAH	0.91		Position	BCPREDS - Epitope	Score	ABCpred - Epitope	Score
						293	AFGPKSQVIPGNPVQFYINP	0.968	KSQVIPGNPVQFYINPIGIQ	0.88		130	WLLDQSTGAPPKFATVTSSK	0.96	SWLLDQSTGAPPKFATVTSS	0.88		132	IYGYCDANWREGMTEEEGIE	0.995	GSTYIYGYCDANWREGMTEE	0.84
						258	TGYAFVHPYAVGWAKGTGNA	0.968	QTGYAFVHPYAVGWAKGTGN	0.92		109	CYYKGNWCPGLPHAEENRIS	0.946	YSNSACYYKGNWCPGLPHAE	0.85		59	HLGMYGIVNKEPPTTQTAAA	0.99	HLGMYGIVNKEPPTTQTAAA	0.76
						454	EAIYDRTTGVYPTEAHVSGS	0.967	IYDRTTGVYPTEAHVSGSVV	0.80		637	NNYVWMKSDNVNQPDADTPQ	0.941	KSDNVNQPDADTPQLFENKA	0.86		179	KGAVRHLYLPDNGYTGPGPK	0.987	RMVVLTAKGAVRHLYLPDNG	0.86
						130	WLLDQSTGAPPKFATVTSSK	0.96	DQSTGAPPKFATVTSSKVRS	0.81		425	VLVSNTLISGPTGYSGIIQV	0.929	NTLISGPTGYSGIIQVAKNP	0.77		13	ADSRTTTGAYIANRVTDKLT	0.927	FKDGVILGADSRTTTGAYIA	0.74
						657	SGTYVTGDPGLDFGNTFYND	0.954	GVVSSGTYVTGDPGLDFGNT	0.80		228	DHPVRKDHISDTPGPISTNK	0.925	SDHPVRKDHISDTPGPISTN	0.86		97	IAGYDQRHGGQVYSIPLGGS	0.9	AGIIIAGYDQRHGGQVYSIP	0.81
						109	CYYKGNWCPGLPHAEENRIS	0.946	KGNWCPGLPHAEENRISSWL	0.88		682	PLIPSSTYIREKEFVSEEWY	0.913	IQGIHMLPLIPSSTYIREKE	0.74		A0A1E2Y269 - 60S ribosomal protein L5
						425	VLVSNTLISGPTGYSGIIQV	0.929	LVLVSNTLISGPTGYSGIIQ	0.84		82	EDHIGLPHPEYPHLDIVPSK	0.912	YVVFEDHIGLPHPEYPHLDI	0.75		Position	BCPREDS - Epitope	Score	ABCpred - Epitope	Score
						228	DHPVRKDHISDTPGPISTNK	0.925	KDHISDTPGPISTNKFYANF	0.84		728	AIIDPNASWTFFNKEPFDLS	0.841	ANLAIIDPNASWTFFNKEPF	0.75		256	KKDEDAGSKKTKEEWKAESL	0.998	FKKDEDAGSKKTKEEWKAES	0.74
						841	PLIPSSTYIREKEFVSEEWY	0.913	STYIREKEFVSEEWYAMFAE	0.85		PADG_01372 - Mannitol-1-phosphate 5-dehydrogenase						16	FQTKFKRRRQGKTDYYARKR	0.967	KFKRRRQGKTDYYARKRLIT	0.83
						82	EDHIGLPHPEYPHLDIVPSK	0.912	YPHLDIVPSKVLYSNSACYY	0.85		Position	BCPREDS - Epitope	Score	ABCpred - Epitope	Score		125	PEGQYNLTEAAETDEGTRRP	0.961	EPEGQYNLTEAAETDEGTRR	0.65
						711	RDAGNSVSNDDYFPFSRAFD	0.885	VRDAGNSVSNDDYFPFSRAF	0.81		2	GKKAVHFGGGNIGRGFVGEF	0.972	GKKAVHFGGGNIGRGFVGEF	0.90		174	ILIPHSENRFPGYDIESKEL	0.877	GGILIPHSENRFPGYDIESK	0.81
						10	PGVRAFRCLSGVNCPCDNVD	0.854	CLPGVRAFRCLSGVNCPCDN	0.74		335	FQNVPDDEESFELHKILKEL	0.969	LKFQNVPDDEESFELHKILK	0.87		279	NKKLSRAEKDARVQEKIREL	0.824	ESLKYRNKKLSRAEKDARVQ	0.69
						887	AIIDPNASWTFFNKEPFDLS	0.841	WTFFNKEPFDLSKIDGGATR	0.77		180	YEWVVEQTPFGDVGHPDIKA	0.967	EQTPFGDVGHPDIKAIHWVD	0.76		214	LADDDEERYKSQFQKYIDDD	0.822	TLADDDEERYKSQFQKYIDD	0.60
						690	IIGYLDPSWVGANKAWVNTL	0.804	PSWVGANKAWVNTLVRDAGN	0.84		100	IAPPIAKGIDIRTQPKPLAV	0.89	ILKFIAPPIAKGIDIRTQPK	0.87		A0A1E2YDH8 - 40S ribosomal protein S15
						763	IKMWGKVIRDRSMEARGNMM	0.751	SEDAMFAYAIKMWGKVIRDR	0.71		159	IDRIVPTQDPNSGLDVKIEK	0.875	KIEKFYEWVVEQTPFGDVGH	0.76		Position	BCPREDS - Epitope	Score	ABCpred - Epitope	Score
						PABG_04696 - Endonuclease G, mitochondrial						128	ATDTLHGFIKDNTDESRRDS	0.765	NAIGATDTLHGFIKDNTDES	0.84		129	ISYKPVKHGRPGIGATHSSR	0.997	FSISYKPVKHGRPGIGATHS	0.71
						Position	BCPREDS - Epitope	Score	ABCpred - Epitope	Score		279	ITRISNPYLEDVVQRVGRAP	0.734	VQKIITRISNPYLEDVVQRV	0.88		67	KLRRAKQEAKPNEKPDLVKT	0.995	RAKQEAKPNEKPDLVKTHLR	0.77
						56	IPPHPKITTPDTASPVDPVG	1	PKITTPDTASPVDPVGLFQY	0.87								A0A1E2YBS1 - Isocitrate lyase
						34	LGTPPPSTRLPPQTTSQPTS	1	TPPPSTRLPPQTTSQPTSLL	0.71								Position	BCPREDS - Epitope	Score	ABCpred - Epitope	Score
						230	VTYEVIGNPPNVAVPTHFYK	0.993	RVTYEVIGNPPNVAVPTHFY	0.78								95	YVSGWQSSSTASSTDEPSPD	1	YLDTVYVSGWQSSSTASSTD	0.82
						77	FQYGFPGPVCDPVITLPLAR	0.978	LFQYGFPGPVCDPVITLPLA	0.86								135	LFHDRKQREERLRAPKSQRA	0.999	QLFHDRKQREERLRAPKSQR	0.75
						209	VRIVTGPLYLPKRDPVDGKW	0.808	IVTGPLYLPKRDPVDGKWRV	0.70								255	TIDPRDHAFIIGSTNPNIKP	0.915	LITSTIDPRDHAFIIGSTNP	0.80
						281	ADFEVPLEAVERASGLEFAS	0.792	EVPLEAVERASGLEFASKLP	0.81								2	NSIEQEDQKYWAEVQAVKEW	0.912	QEDQKYWAEVQAVKEWWQDS	0.76
						100	TRRTRNPSWVAEHLTPESLA	0.791	NPSWVAEHLTPESLAQNNAD	0.93								193	GIHIEDQAPGTKKCGHMAGK	0.854	AGIHIEDQAPGTKKCGHMAG	0.82
						177	ANMCPQVGEGFNRDYWAHFE	0.779	SLANMCPQVGEGFNRDYWAH	0.84								43	RGNLKIEYPSNVQSKKLWGI	0.847	RGNLKIEYPSNVQSKKLWGI	0.81
						149	RSGYDRGHQVPAADAKWSQI	0.769	RLSDYFRSGYDRGHQVPAAD	0.76								518	SGGISSTSAMGKGVTEDQFK	0.762	LLKMVSGGISSTSAMGKGVT	0.69
																		354	DTYFDWDAARTREGFYRYRG	0.76	YFDWDAARTREGFYRYRGGT	0.69
																		428	FNWKAAMPRGEQETYIRRLG	0.742	NWKAAMPRGEQETYIRRLGE	0.66
																		A0A1D2JLX5 - Proteasome component PRE6
																		Position	BCPREDS - Epitope	Score	ABCpred - Epitope	Score
																		233	SIEAEKQEEAAKKKTGRTPG	1	EAEKQEEAAKKKTGRTPGTG	0.61
																		116	GVQQRYTQSGGVRPFGISTL	0.973	VQQRYTQSGGVRPFGISTLI	0.74
																		137	VGFDHGDKVPRLYQTEPSGI	0.922	FDHGDKVPRLYQTEPSGIYS	0.85
																		A0A1E2XYU6 - 40S ribosomal protein S5
																		Position	BCPREDS - Epitope	Score	ABCpred - Epitope	Score
																		188	INAAKGSSNSYAIKKKDELE	0.994	GSSNSYAIKKKDELERVAKS	0.86
																		143	TVRRQAVDVSPLRRVNQAIA	0.908	SAGTVRRQAVDVSPLRRVNQ	0.81
																		46	SLTDYIQIRQPVYISHSAGR	0.9	TDYIQIRQPVYISHSAGRYA	0.77
																		3	DTGEVEVESRIGYPVLPKEV	0.882	GEVEVESRIGYPVLPKEVAA	0.78
																		104	AHTFEIIHIMTDQNPIQVAV	0.738	FEIIHIMTDQNPIQVAVDAI	0.75
																		A0A1E2YG02 - 4-carboxymuconolactone decarboxylase family protein
																		Position	BCPREDS - Epitope	Score	ABCpred - Epitope	Score
																		1	MRLPYVSNPPPTSNEEEETI	1	XPESVMRLPYVSNPPPTSNE	0.84
																		133	TEAMTRTVKVPDQVFEELKR	0.946	AMTRTVKVPDQVFEELKRHF	0.83
																		100	EALKLVERGVDNPPSDEELA	0.835	DEALKLVERGVDNPPSDEEL	0.77
																		A0A1D2J7B1 - Gamma-glutamyltransferase
																		Position	BCPREDS - Epitope	Score	ABCpred - Epitope	Score
																		127	SVHSVTTPGAAAGWVDTVER	0.998	VTTPGAAAGWVDTVERFGSG	0.66
																		420	INSNYGGFGTGIIPQGCGFT	0.998	ISFINSNYGGFGTGIIPQGC	0.87
																		530	KPLDRTVYLEEGIEESVVEG	0.996	DRTVYLEEGIEESVVEGLRE	0.78
																		176	AKFWEEGEDGIRKASPNFRE	0.992	EEGEDGIRKASPNFREMLKV	0.75
																		480	LHSVYGVMGGFMQPQGHVQV	0.985	SVYGVMGGFMQPQGHVQVLM	0.75
																		289	REGKGEIEIWEHPPNGQGIV	0.893	GTKREGKGEIEIWEHPPNGQ	0.73
																		450	TAGHPNVIAPRKRPYHTIIP	0.866	TAGHPNVIAPRKRPYHTIIP	0.80
																		65	LNVTEPSSTGIGGDMFCLFY	0.859	AVAVAAALNVTEPSSTGIGG	0.74
																		350	FADASWWVTDSDVEKVPTKQ	0.839	ESLRIAFADASWWVTDSDVE	0.71
																		507	NQTPQEALDAPRICIGAGMP	0.835	LDAPRICIGAGMPERGKPLD	0.81
																		198	KVDPDGEDGVRSPKAGEIFW	0.796	DPDGEDGVRSPKAGEIFWNP	0.72
																		391	ILDRGSPAHNHCDTVYFAVT	0.786	AHNHCDTVYFAVTDHEGNGI	0.79
																		226	RTLAKEGKKGFYQGRIGEAI	0.779	TFRTLAKEGKKGFYQGRIGE	0.70
																		581	GKLIYSAGSDMRGDGAAFPV	0.743	GRGQVIRCHFDEGKLIYSAG	0.82
																		A0A1E2Y9V4 - 60S ribosomal protein L2-A
																		Position	BCPREDS - Epitope	Score	ABCpred - Epitope	Score
																		196	GVAMNPVDHPHGGGNHQHIG	1	RNSWPKTRGVAMNPVDHPHG	0.74
																		110	NVEEKIGDRGALGRTSGNYV	0.984	NVEEKIGDRGALGRTSGNYV	0.70
																		33	HGYIRGVVKQIVHDPGRGAP	0.96	AERHGYIRGVVKQIVHDPGR	0.64
																		157	ARGMVGIVAGGGRTDKPLLK	0.872	RGMVGIVAGGGRTDKPLLKA	0.88
																		A0A1E2Y5K2 - Endo-1,3 (4)-beta-glucanase
																		Position	BCPREDS - Epitope	Score	ABCpred - Epitope	Score
																		163	AAPSATSRSPPRETATVHPS	0.999	SPPRETATVHPSGTAGHSQT	0.79
																		404	EDNTHWLIYVTPSGNGGNPN	0.997	KYKVTLEDNTHWLIYVTPSG	0.74
																		524	LRTTTKGNATACVGNSWTMV	0.996	DMLLRTTTKGNATACVGNSW	0.83
																		863	FAENASTPASGVQGGWQGIL	0.994	MFAENASTPASGVQGGWQGI	0.79
																		551	IGFGPFDPNTGREATLSNAT	0.992	PFDPNTGREATLSNATRQRI	0.89
																		742	FESFDSKDEESSSEDAMFAY	0.988	FESFDSKDEESSSEDAMFAY	0.84
																		345	LRPHRGSNSTIIFPLVQGMG	0.986	FSANIILRPHRGSNSTIIFP	0.84
																		39	TQFPPTGVRLQATRTPGVYH	0.985	PPTGVRLQATRTPGVYHTEL	0.78
																		203	SSMSHQDIFEPIDKGPIPSN	0.98	IPHPTPSSMSHQDIFEPIDK	0.83
																		383	FRKLESVASPKPGIYKYKVT	0.974	SSVFFRKLESVASPKPGIYK	0.75
																		293	AFGPKSQVIPGNPVQFYINP	0.968	LAFGPKSQVIPGNPVQFYIN	0.91
																		258	TGYAFVHPYAVGWAKGTGNA	0.968	HPYAVGWAKGTGNARSYGVL	0.92
																		454	EAIYDRTTGVYPTEAHVSGS	0.967	SGLAGEAIYDRTTGVYPTEA	0.85
																		130	WLLDQSTGAPPKFATVTSSK	0.96	DQSTGAPPKFATVTSSKVRS	0.78
																		657	SGTYVTGDPGLDFGNTFYND	0.954	GDPGLDFGNTFYNDHHFHYG	0.67
																		109	CYYKGNWCPGLPHAEENRIS	0.946	SNSACYYKGNWCPGLPHAEE	0.87
																		425	VLVSNTLISGPTGYSGIIQV	0.929	TGYSGIIQVAKNPSGLAGEA	0.88
																		228	DHPVRKDHISDTPGPISTNK	0.925	RSDHPVRKDHISDTPGPIST	0.82
																		841	PLIPSSTYIREKEFVSEEWY	0.913	PLIPSSTYIREKEFVSEEWY	0.86
																		82	EDHIGLPHPEYPHLDIVPSK	0.912	IGLPHPEYPHLDIVPSKVLY	0.86
																		711	RDAGNSVSNDDYFPFSRAFD	0.885	KAWVNTLVRDAGNSVSNDDY	0.84
																		887	AIIDPNASWTFFNKEPFDLS	0.841	ANLAIIDPNASWTFFNKEPF	0.80
																		690	IIGYLDPSWVGANKAWVNTL	0.804	AIIGYLDPSWVGANKAWVNT	0.79
																		763	IKMWGKVIRDRSMEARGNMM	0.751	IRDRSMEARGNMMLAILSRS	0.66
																		A0A1D2JPP3 - HAD-superfamily hydrolase
																		Position	BCPREDS - Epitope	Score	ABCpred - Epitope	Score
																		179	SAATSLPTPTTKPDPAIYLH	0.996	VFSAATSLPTPTTKPDPAIY	0.73
																		101	FKLPQDELEGYVKEEENRVI	0.978	LQSKYNFKLPQDELEGYVKE	0.85
																		231	IAYVGCYEGKQKQEEMGKTL	0.923	IRSEIPVIAYVGCYEGKQKQ	0.83
																		157	RRVRASIKKVDQERFFNHDH	0.794	AVVSSSALRRVRASIKKVDQ	0.82
																		A0A1D2JG32 - Nuclear movement protein nudC
																		Position	BCPREDS - Epitope	Score	ABCpred - Epitope	Score
																		14	AERERQDREHREKEAAEQAT	0.999	IAERERQDREHREKEAAEQA	0.80
																		91	DESTWTLETTSKPPGKEISI	0.997	LETTSKPPGKEISIHLDKVN	0.75
																		122	PHIVTSAPPIDVSKITPENS	0.96	KMEWWPHIVTSAPPIDVSKI	0.86
																		69	IFVGIKGGETFIDGAFPQPI	0.87	FVGIKGGETFIDGAFPQPIH	0.76
																		A0A1E2Y9T2 - Single-strand binding protein family
																		Position	BCPREDS - Epitope	Score	ABCpred - Epitope	Score
																		68	QTSWWRITSFAPEGPAREHL	0.987	TSWWRITSFAPEGPAREHLL	0.81
																		31	INLVGNLGGQPELRSTSTGR	0.956	INLVGNLGGQPELRSTSTGR	0.65
																		A0A1D2JMM5 - Oxidoreductase
																		Position	BCPREDS - Epitope	Score	ABCpred - Epitope	Score
																		91	PHPVAIITSTNPAAPTAQTS	1	TSTNPAAPTAQTSFRGMTVS	0.69
																		192	AGDDDRPPSIAEGEPPRLTL	1	KFVSISAGDDDRPPSIAEGE	0.83
																		17	ACQISPQDTTKPPPTVKNRM	0.997	SPQDTTKPPPTVKNRMGYYA	0.76
																		55	DVDEVPQPTAEATARTENAD	0.913	DEVPQPTAEATARTENADSK	0.71
																		257	HKEADEHRDQVNVHSPERLC	0.883	VVNIIHKEADEHRDQVNVHS	0.91
																		236	LPQSVKVGNHVVVLGRVVNI	0.836	FECRYLPQSVKVGNHVVVLG	0.73
																		A0A1D2JQD5 - Extradiol ring-cleavage dioxygenase
																		Position	BCPREDS - Epitope	Score	ABCpred - Epitope	Score
																		2	SPPVRTPVYFWSHGGPDIMY	0.996	CPESVMSPPVRTPVYFWSHG	0.83
																		245	AGAAGDDVGKRLWTLKEGSM	0.996	DVGKRLWTLKEGSMSWAQFK	0.69
																		128	AFDPEENPLNVPVVQVSLFK	0.996	FKCAFDPEENPLNVPVVQVS	0.76
																		187	MFGDPTPMPYTTSFDEALKD	0.987	PTPMPYTTSFDEALKDAVIA	0.80
																		51	SAHWQSSRDTIHVNNAEMTE	0.841	SSRDTIHVNNAEMTELIYDF	0.91
																		A0A1E2YCS7 - ATP synthase subunit D
																		Position	BCPREDS - Epitope	Score	ABCpred - Epitope	Score
																		23	AADSSESEAEGAEEPSIPGG	1	EDAADSSESEAEGAEEPSIP	0.79
																		150	EAVEKKDDEEDDGEEVDESG	0.999	TDEAVEKKDDEEDDGEEVDE	0.86
																		84	VINQPDVYRSPSSNTWIIFG	0.987	PKGILFVINQPDVYRSPSSN	0.80
																		357	LVSKGKWMPPGYKERFGDIS	0.963	IEKTSQLVSKGKWMPPGYKE	0.77
																		44	AVTVHSRNEKKARKAIGKLG	0.938	SEAEGAEEPSIPGGSAVTVH	0.82
																		185	SRKKAIRALKENDNDIVNSI	0.79	SVSRKKAIRALKENDNDIVN	0.88
																		A0A1E2Y490 - ER lumen protein retaining receptor 2
																		Position	BCPREDS - Epitope	Score	ABCpred - Epitope	Score
																		140	RYEFSEVYKAPPYPPPPCIL	1	PPRYEFSEVYKAPPYPPPPC	0.83
																		42	PSDVHIDSPPEDEVVKCLSF	0.961	GFLPSDVHIDSPPEDEVVKC	0.85
																		16	LIGSEGWGSFGFDSGPAIIG	0.924	IGSEGWGSFGFDSGPAIIGV	0.84
																		109	DYKPTHDPNIDTFKVQYLLG	0.898	DYKPTHDPNIDTFKVQYLLG	0.63
